# Supplementary material for: Using decoys and camera traps to estimate depredation rates and neonate survival
Source: PLoS One. 2023 Oct 24;18(10):e0293328. doi: 10.1371/journal.pone.0293328 (PMC10597525; doi:10.1371/journal.pone.0293328)
Supplement: S1 File — (XLSX) [file pone.0293328.s003.xlsx]

## Sheet: Metadata
Data found within this document was conducted in the Eastern half of North Carolina from May to July 2018
Data is the all "mortality" events [predators within 2.5m or physically touched the fawn decoy]
Non-mortality events were not included in this dataset
This dataset follows an intial 2-week camera survey which was used to calculate each camera site's Predator Detection Rate
firstpred tab only takes the first predator mortality per camera-decoy period and was used in the final analysis. Multiple sites had multiple predators cause decoy mortalities but at times the decoy was either badly damaged or dragged away from the site. Thus, we limited our final analysis to just focus on the first encounter.
Corresponding Manuscript and author
Using decoys and camera traps to estimate depredation rates and neonate survival
Hailey Boone
Contact:	Boonehai@msu.edu

## Sheet: MasterCov
Deployment Name	Species	County	Bear Range	Found_Day	Last_Present	Last_Checked	Fate	Freq	Hrs	checkhrs	Land Cover	PredDR	PredPre	DetDis	Open	5m	50m	Basal Area	Basal Conifer	Basal Deciduous	Prop_Under	Prop_5 meters	Z1_5	Z6_10	Z11_15	CanopyCover
Anglo	None	Pender	1	1	20	20	0	1	480	480	Mixed	0	0	2	0	1	0	70	0	70	0.496667	1	0.82	0.55	0.12	11
Barnes_1	None	Pender	1	1	16	16	0	1	384	384	Mixed	0	0	8	0	1	0	120	120	0	0.116667	0.366667	0.31	0.01	0.03	71
Barnes_2	Grey Fox	Pender	1	1	5	16	0	1	134	384	Mixed	0	1	7	0	1	0	140	100	40	0.2	0.8	0.48	0.09	0.03	68
Barnes_2	Grey Fox	Pender	1	1	6	16	0	1	160	384	Mixed	0	1	7	0	1	0	140	100	40	0.2	0.8	0.48	0.09	0.03	68
Barnes_3	None	Pender	1	1	16	16	0	1	384	384	Mixed	0	1	7	0	1	0	140	100	40	0.2	0.8	0.48	0.09	0.03	68
Barnes_5	Black Bear	Pender	1	1	8	16	1	1	196	384	Clearing	0	1	8	0	0	1	30	0	30	0.0566667	0.2	0.13	0	0.04	0
Barnes_5	Black Bear	Pender	1	1	8	16	1	1	196	384	Clearing	0	1	8	0	0	1	30	0	30	0.0566667	0.2	0.13	0	0.04	0
Barnes_5	Black Bear	Pender	1	1	8	16	1	1	196	384	Clearing	0	1	8	0	0	1	30	0	30	0.0566667	0.2	0.13	0	0.04	0
Barnes_6	Coyote	Pender	1	1	1	16	1	1	32	384	Mixed	0	1	6	0	0	1	90	90	0	0.256667	0.9	0.59	0.16	0.02	56
Barnes_7	Bobcat	Pender	1	1	2	16	1	1	52	384	Mixed	0.2	1	14	1	0	0	50	40	10	0.34	1	0.81	0.21	0	48
Barnes_7	Black Bear	Pender	1	1	3	16	1	1	74	384	Mixed	0.2	1	14	1	0	0	50	40	10	0.34	1	0.81	0.21	0	48
Barnes_7	Black Bear	Pender	1	1	3	16	1	1	91	384	Mixed	0.2	1	14	1	0	0	50	40	10	0.34	1	0.81	0.21	0	48
Barnes_8	Black Bear	Pender	1	1	3	16	1	1	92	384	Mixed	0	1	3	0	0	1	60	50	10	0.31	1	0.58	0.21	0.14	38
BCGL_1	None	Bertie	1	1	7	7	0	1	168	168	Clearing	0	0	12	0	1	0	70	70	0	0.23	0.866667	0.44	0.12	0.13	73
BCGL_2	None	Bertie	1	1	7	7	0	1	168	168	Mixed	0	0	8	0	1	0	70	20	50	0.09	0.2	0.14	0.04	0.09	92
BCGL_3	None	Bertie	1	1	7	7	0	1	168	168	Mixed	0.0526316	0	10	0	0	1	140	140	0	0.126667	0.266667	0.27	0.08	0.03	60
BCGL_4	Grey Fox	Bertie	1	1	3	7	0	1	80	168	Clearing	0.105263	1	10	1	0	0	20	20	0	0.11	0.366667	27	2	4	0
BCGL_4	Black Bear	Bertie	1	1	4	7	1	1	113	168	Clearing	0.105263	1	10	1	0	0	20	20	0	0.11	0.366667	27	2	4	0
BCGL_5	Black Bear	Bertie	1	1	3	7	1	1	89	168	Conifer	0.263158	1	10	0	1	0	120	120	0	0.103333	0.366667	0.28	0	0.03	70
BCGL_6	None	Bertie	1	1	7	7	0	1	168	168	Mixed	0	0	9	0	0	1	70	70	0	0.21	0.733333	0.37	0.09	0.17	90
Benton_1	Coyote	Duplin	1	1	14	16	1	1	338	384	Mixed	0	1	10	0	0	1	90	60	30	0.0566667	0.166667	0.06	0.05	0.06	89
Benton_1	Coyote	Duplin	1	1	14	16	1	1	339	384	Mixed	0	1	10	0	0	1	90	60	30	0.0566667	0.166667	0.06	0.05	0.06	89
Benton_2	Coyote	Duplin	1	1	1	16	0	1	15	384	Clearing	0	0	15	1	0	0	50	0	50	0.166667	0.566667	0.36	0.08	0.06	78
Benton_3	None	Duplin	1	1	16	16	0	1	384	384	Hardwood	0.0666667	0	7	0	1	0	50	0	50	0.0966667	0.1	0.15	0.04	0.1	80
Benton_4	None	Duplin	1	1	16	16	0	1	384	384	Hardwood	0	0	6	0	0	1	50	0	50	0.223333	0.8	0.61	0.03	0.03	84
Benton_5	None	Duplin	1	1	16	16	0	1	384	384	Hardwood	0	0	3	1	0	0	70	0	70	0.193333	0.566667	0.5	0.08	0	61
Benton_6	None	Duplin	1	1	16	16	0	1	384	384	Hardwood	0.0666667	0	5	0	0	1	40	0	40	0.13	0.166667	0.07	0.09	0.23	80
Benton_7	None	Duplin	1	1	16	16	0	1	384	384	Hardwood	0	0	3	0	0	1	50	0	50	0.113333	0.166667	0.15	0.07	0.12	91
Boone_1	None	Nash	0	1	14	14	0	1	336	336	Hardwood	0	0	12	0	1	0	110	60	50	0.173333	0.533333	0.46	0.06	0.02	70
Boone_2	None	Nash	0	1	14	14	0	1	336	336	Mixed	0	0	14	0	1	0	70	70	0	0.163333	0.433333	0.39	0.02	0.01	20
Boone_3	None	Nash	0	1	14	14	0	1	336	336	Mixed	0	0	10	0	1	0	120	60	60	0.11	0.2	0.26	0.07	0	85
Burns_1	None	Pender	1	1	29	29	0	1	696	696	Mixed	0.166667	0	10	0	1	0	100	20	80	0.12	0.366667	0.22	0.1	0.04	86
Burns_2	Grey Fox	Pender	1	1	8	29	1	1	198	696	Mixed	0	1	3	0	1	0	220	60	160	0.213333	0.733333	0.36	0.09	0.19	84
Chatham_1	None	Chatham	0	1	7	7	0	1	168	168	Conifer	0.0909091	0	17	0	0	1	60	60	0	0.126667	0.1	0.35	0.02	0.01	60
Chatham_2	None	Chatham	0	1	7	7	0	1	168	168	Conifer	0	0	12	0	0	1	30	30	0	0.183333	0.966667	0.5	0.05	0	14
Chatham_3	None	Chatham	0	1	7	7	0	1	168	168	Mixed	0	0	10	0	0	1	60	60	0	0.113333	0.433333	0.32	0	0.02	67
Chatham_4	None	Chatham	0	1	7	7	0	1	168	168	Mixed	0	0	10	0	1	0	50	40	10	0.15	0.3	0.24	0.13	0.08	90
Chatham_5	Grey Fox	Chatham	0	1	1	7	1	1	10	168	Mixed	0	1	8	0	0	1	80	70	10	0.206667	0.266667	0.33	0.13	0.16	71
Chatham_5	Grey Fox	Chatham	0	1	2	7	1	1	50	168	Mixed	0	1	8	0	0	1	80	70	10	0.206667	0.266667	0.33	0.13	0.16	71
Chatham_5	Grey Fox	Chatham	0	1	2	7	1	1	54	168	Mixed	0	1	8	0	0	1	80	70	10	0.206667	0.266667	0.33	0.13	0.16	71
Chatham_5	Grey Fox	Chatham	0	1	2	7	1	1	57	168	Mixed	0	1	8	0	0	1	80	70	10	0.206667	0.266667	0.33	0.13	0.16	71
Chatham_5	Grey Fox	Chatham	0	1	2	7	1	1	59	168	Mixed	0	1	8	0	0	1	80	70	10	0.206667	0.266667	0.33	0.13	0.16	71
Chatham_5	Grey Fox	Chatham	0	1	5	7	1	1	131	168	Mixed	0	1	8	0	0	1	80	70	10	0.206667	0.266667	0.33	0.13	0.16	71
Chatham_5	Grey Fox	Chatham	0	1	6	7	1	1	154	168	Mixed	0	1	8	0	0	1	80	70	10	0.206667	0.266667	0.33	0.13	0.16	71
Chatham_5	Black Vulture	Chatham	0	1	6	7	1	1	161	168	Mixed	0	1	8	0	1	0	80	70	10	0.206667	0.266667	0.33	0.13	0.16	71
Chatham_5	Black Vulture	Chatham	0	1	6	7	1	1	162	168	Mixed	0	1	8	0	0	1	80	70	10	0.206667	0.266667	0.33	0.13	0.16	71
Chatham_6	None	Chatham	0	1	7	7	0	1	168	168	Mixed	0	0	13	0	0	1	60	20	40	0.153333	0.566667	0.17	0.15	0.14	78
Chatham_7	None	Chatham	0	1	7	7	0	1	168	168	Clearing	0.0909091	0	12	1	0	0	40	40	0	0.17	0.4	0.36	0.04	0.11	5
Cove_1	Grey Fox	Wake	0	1	3	11	1	1	83	264	Clearing	0.388889	1	16	1	0	0	50	50	0	0.203333	0.1	0.29	0.2	0.12	3
Cove_1	Grey Fox	Wake	0	1	6	11	1	1	147	264	Clearing	0.388889	1	16	1	0	0	50	50	0	0.203333	0.1	0.29	0.2	0.12	3
Cove_1	Grey Fox	Wake	0	1	7	11	0	1	175	264	Clearing	0.388889	1	16	1	0	0	50	50	0	0.203333	0.1	0.29	0.2	0.12	3
Dewey	None	Wake	0	1	13	13	0	1	312	312	Mixed	0	0	12	0	1	0	180	120	60	0.0333333	0.133333	0.04	0.01	0.05	85
Embro_1	Bobcat	Warren	0	1	3	14	0	1	79	336	Conifer	0.0714286	1	8	0	0	1	170	170	0	0.166667	0.466667	0.38	0.08	0.04	76
Embro_1	Coyote	Warren	0	1	10	14	1	1	243	336	Conifer	0.0714286	1	8	0	0	1	170	170	0	0.166667	0.466667	0.38	0.08	0.04	76
Embro_2	Black Vulture	Warren	0	1	1	14	1	1	5	336	Clearing	0	1	16	1	0	0	30	30	0	0.22	0.5	0.57	0.08	0.01	0
Embro_2	Black Vulture	Warren	0	1	1	14	1	1	5	336	Clearing	0	1	16	1	0	0	30	30	0	0.22	0.5	0.57	0.08	0.01	0
Embro_2	Black Vulture	Warren	0	1	1	14	0	1	6	336	Clearing	0	1	16	1	0	0	30	30	0	0.22	0.5	0.57	0.08	0.01	0
Embro_2	Black Vulture	Warren	0	1	1	14	1	1	24	336	Clearing	0	1	16	1	0	0	30	30	0	0.22	0.5	0.57	0.08	0.01	0
Embro_2	Black Vulture	Warren	0	1	1	14	1	1	24	336	Clearing	0	1	16	1	0	0	30	30	0	0.22	0.5	0.57	0.08	0.01	0
Embro_2	Black Vulture	Warren	0	1	1	14	1	1	25	336	Clearing	0	1	16	1	0	0	30	30	0	0.22	0.5	0.57	0.08	0.01	0
Embro_2	Black Vulture	Warren	0	1	3	14	1	1	93	336	Clearing	0	1	16	1	0	0	30	30	0	0.22	0.5	0.57	0.08	0.01	0
Embro_2	Black Vulture	Warren	0	1	3	14	1	1	93	336	Clearing	0	1	16	1	0	0	30	30	0	0.22	0.5	0.57	0.08	0.01	0
Embro_4	None	Warren	0	1	14	14	0	1	336	336	Mixed	0	0	11	0	1	0	70	30	40	0.16	0.333333	0.23	0.14	0.11	90
Embro_5	None	Warren	0	1	14	14	0	1	336	336	Hardwood	0	0	6	0	1	0	0	0	0	0.223333	1	0.39	0.1	0.18	92
Embro_6	None	Warren	0	1	14	14	0	1	336	336	Mixed	0	0	6	0	0	1	70	0	70	0.17	0.5	0.44	0.07	0	87
Embro_8	Black Vulture	Warren	0	1	13	14	0	1	332	336	Clearing	0	1	12	1	0	0	0	0	0	0.293333	1	0.69	0.14	0.05	0
Embro_8	Black Vulture	Warren	0	1	13	14	0	1	332	336	Clearing	0	1	12	1	0	0	0	0	0	0.293333	1	0.69	0.14	0.05	0
Fort_Raleigh1	None	Dare	0	1	21	21	0	1	504	504	Mixed	0	0	9	0	1	0	100	100	0	0.243333	0.766667	0.36	0.14	0.23	69
Fort_Raleigh2	None	Dare	0	1	21	21	0	1	504	504	Mixed	0	0	10	0	0	1	120	120	0	0.233333	0.466667	0.34	0.2	0.16	87
Fort_Raleigh3	Grey Fox	Dare	0	1	11	21	1	1	278	504	Mixed	0	1	12	0	0	1	100	80	20	0.186667	0.666667	0.26	0.2	0.1	92
Gary_1	Grey Fox	Warren	0	1	1	13	1	1	34	312	Conifer	0.0714286	1	6	0	1	0	100	0	100	0.0833333	0.266667	0.09	0.03	0.13	88
Gary_1	Grey Fox	Warren	0	1	3	13	1	1	86	312	Conifer	0.0714286	1	6	0	1	0	100	0	100	0.0833333	0.266667	0.09	0.03	0.13	88
Gary_1	Bobcat	Warren	0	1	11	13	1	1	282	312	Conifer	0.0714286	1	6	0	1	0	100	0	100	0.0833333	0.266667	0.09	0.03	0.13	88
Gary_1	Grey Fox	Warren	0	1	12	13	1	1	293	312	Conifer	0.0714286	1	6	0	1	0	100	0	100	0.0833333	0.266667	0.09	0.03	0.13	88
Gary_1	Grey Fox	Warren	0	1	12	13	1	1	293	312	Conifer	0.0714286	1	6	0	1	0	100	0	100	0.0833333	0.266667	0.09	0.03	0.13	88
Gary_2	Grey Fox	Warren	0	1	1	13	1	1	14	312	Hardwood	0.214286	1	10	0	1	0	50	40	10	0.13	0.333333	0.1	0.22	0.07	62
Gary_2	Coyote	Warren	0	1	7	13	0	1	187	312	Hardwood	0.214286	1	10	0	1	0	50	40	10	0.13	0.333333	0.1	0.22	0.07	62
Gary3	None	Warren	0	1	13	13	0	1	312	312	Hardwood	0	0	10	0	1	0	60	0	60	0.0433333	0.133333	0.02	0.02	0.09	95
Gary4	None	Warren	0	1	13	13	0	1	312	312	Hardwood	0.0714286	0	10	0	0	1	80	0	80	0.02	0.1	0.04	0	0.02	84
Green_2	Black Bear	Brunswick	1	1	2	10	1	1	52	240	Mixed	0	1	10	0	0	1	130	130	0	0.0866667	0.166667	0.13	0.02	0.11	86
Green_3	None	Brunswick	1	1	10	10	0	1	240	240	Clearing	0	0	15	0	0	1	20	20	0	0.24	0.966667	0.72	0	0	0
Gull_1	Black Bear	Hyde	1	1	15	21	1	1	362	504	Hardwood	0.133333	1	10	0	0	1	30	0	30	0.21	0.533333	0.51	0.05	0.07	68
Gull_1	Black Bear	Hyde	1	1	15	21	0	1	362	504	Hardwood	0.133333	1	10	0	0	1	30	0	30	0.21	0.533333	0.51	0.05	0.07	68
Gull_1	Black Bear	Hyde	1	1	15	21	1	1	376	504	Hardwood	0.133333	1	10	0	0	1	30	0	30	0.21	0.533333	0.51	0.05	0.07	68
Gull_1	Black Bear	Hyde	1	1	15	21	1	1	376	504	Hardwood	0.133333	1	10	0	0	1	30	0	30	0.21	0.533333	0.51	0.05	0.07	68
Gull_1	Black Bear	Hyde	1	1	15	21	1	1	376	504	Hardwood	0.133333	1	10	0	0	1	30	0	30	0.21	0.533333	0.51	0.05	0.07	68
Gull_1	Black Bear	Hyde	1	1	16	21	1	1	404	504	Hardwood	0.133333	1	10	0	0	1	30	0	30	0.21	0.533333	0.51	0.05	0.07	68
Gull_1	Black Bear	Hyde	1	1	19	21	1	1	472	504	Hardwood	0.133333	1	10	0	0	1	30	0	30	0.21	0.533333	0.51	0.05	0.07	68
Gull_1	Black Bear	Hyde	1	1	19	21	0	1	472	504	Hardwood	0.133333	1	10	0	0	1	30	0	30	0.21	0.533333	0.51	0.05	0.07	68
Gull_1	Black Bear	Hyde	1	1	19	21	1	1	472	504	Hardwood	0.133333	1	10	0	0	1	30	0	30	0.21	0.533333	0.51	0.05	0.07	68
Gull_1	Black Bear	Hyde	1	1	20	21	0	1	497	504	Hardwood	0.133333	1	10	0	0	1	30	0	30	0.21	0.533333	0.51	0.05	0.07	68
Gull_1	Black Bear	Hyde	1	1	20	21	0	1	497	504	Hardwood	0.133333	1	10	0	0	1	30	0	30	0.21	0.533333	0.51	0.05	0.07	68
Gull_2	Black Bear	Hyde	1	1	9	21	1	1	228	504	Mixed	0	1	5	0	0	1	50	40	10	0.33	1	0.38	0.45	0.16	76
Gull_2	Black Bear	Hyde	1	1	9	21	1	1	233	504	Mixed	0	1	5	0	0	1	50	40	10	0.33	1	0.38	0.45	0.16	76
Gull_3	Black Bear	Hyde	1	1	3	21	1	1	95	504	Hardwood	0.333333	1	8	0	1	0	30	0	30	0.243333	0.8	0.45	0.14	0.14	84
Gull_3	Black Bear	Hyde	1	1	4	21	1	1	112	504	Hardwood	0.333333	1	8	0	1	0	30	0	30	0.243333	0.8	0.45	0.14	0.14	84
Gull_3	Black Bear	Hyde	1	1	5	21	1	1	120	504	Hardwood	0.333333	1	8	0	1	0	30	0	30	0.243333	0.8	0.45	0.14	0.14	84
Gull_3	Black Bear	Hyde	1	1	8	21	1	1	193	504	Hardwood	0.333333	1	8	0	1	0	30	0	30	0.243333	0.8	0.45	0.14	0.14	84
Gull_3	Black Bear	Hyde	1	1	11	21	1	1	267	504	Hardwood	0.333333	1	8	0	1	0	30	0	30	0.243333	0.8	0.45	0.14	0.14	84
Gull_3	Black Bear	Hyde	1	1	11	21	0	1	278	504	Hardwood	0.333333	1	8	0	1	0	30	0	30	0.243333	0.8	0.45	0.14	0.14	84
Gull_3	Bobcat	Hyde	1	1	14	21	1	1	355	504	Hardwood	0.333333	1	8	0	1	0	30	0	30	0.243333	0.8	0.45	0.14	0.14	84
Gull_3	Black Bear	Hyde	1	1	18	21	0	1	433	504	Hardwood	0.333333	1	8	0	1	0	30	0	30	0.243333	0.8	0.45	0.14	0.14	84
Gull_3	Black Bear	Hyde	1	1	20	21	0	1	501	504	Hardwood	0.333333	1	8	0	1	0	30	0	30	0.243333	0.8	0.45	0.14	0.14	84
Holly_1	None	Pender	1	1	19	19	0	1	456	456	Mixed	0.105263	0	12	0	0	1	160	160	0	0.0433333	0.133333	0.08	0.05	0	84
Holly_2	Bobcat	Pender	1	1	4	22	1	1	101	528	Conifer	0.0526316	1	4	0	1	0	200	200	0	0.243333	1	0.64	0.09	0	67
Holly_3	None	Pender	1	1	19	19	0	1	456	456	Conifer	0.0526316	0	3	0	1	0	170	0	30	0.146667	0.466667	0.26	0.13	0.05	88
Holly_4	Grey Fox	Pender	1	1	5	22	0	1	124	528	Mixed	0.0526316	1	6	0	0	1	110	30	0	0.223333	0.533333	0.56	0.11	0	74
Holly_4	Grey Fox	Pender	1	1	5	22	1	1	128	528	Mixed	0.0526316	1	6	0	0	1	110	30	0	0.223333	0.533333	0.56	0.11	0	74
Holly_4	Grey Fox	Pender	1	1	5	22	1	1	131	528	Mixed	0.0526316	1	6	0	0	1	110	30	0	0.223333	0.533333	0.56	0.11	0	74
Holly_6	Grey Fox	Pender	1	1	8	22	1	1	202	528	Conifer	0.0526316	1	14	1	0	0	60	60	0	0.113333	0.266667	0.32	0.02	0	22
Holly_7	Grey Fox	Pender	1	1	10	22	1	1	246	528	Conifer	0	1	18	1	0	0	50	50	0	0.113333	0.4	0.29	0.05	0	14
Holly_8	Coyote	Pender	1	1	9	22	0	1	225	528	Conifer	0.0526316	1	14	1	0	0	40	40	0	0.133333	0.433333	0.29	0.11	0	16
iJames_1	None	Franklin	0	1	10	10	0	1	240	240	Hardwood	0	0	9	0	1	0	90	0	90	0.06	0.0666667	0.14	0.02	0.02	84
Ijames_2	Bobcat	Franklin	0	1	5	10	1	1	142	240	Hardwood	0.0714286	1	8	0	0	1	60	0	60	0.126667	0.433333	0.27	0.04	0.07	70
Ijames_3	None	Franklin	0	1	10	10	0	1	240	240	Mixed	0.214286	0	8	0	1	0	120	100	20	0.07	0.0333333	0.11	0.05	0.05	65
Ijames_4	Grey Fox	Franklin	0	1	1	10	0	1	33	240	Clearing	0.214286	1	16	1	0	0	30	0	30	0.0466667	0.1	0.14	0	0	10
Ijames_4	Grey Fox	Franklin	0	1	2	10	0	1	59	240	Clearing	0.214286	1	16	1	0	0	30	0	30	0.0466667	0.1	0.14	0	0	10
Ijames_4	Grey Fox	Franklin	0	1	3	10	0	1	80	240	Clearing	0.214286	1	16	1	0	0	30	0	30	0.0466667	0.1	0.14	0	0	10
Ijames_4	Grey Fox	Franklin	0	1	7	10	0	1	173	240	Clearing	0.214286	1	16	1	0	0	30	0	30	0.0466667	0.1	0.14	0	0	10
Ijames_4	Grey Fox	Franklin	0	1	7	10	0	1	181	240	Clearing	0.214286	1	16	1	0	0	30	0	30	0.0466667	0.1	0.14	0	0	10
Ijames_4	Grey Fox	Franklin	0	1	8	10	0	1	201	240	Clearing	0.214286	1	16	1	0	0	30	0	30	0.0466667	0.1	0.14	0	0	10
Ijames_4	Grey Fox	Franklin	0	1	8	10	0	1	204	240	Clearing	0.214286	1	16	1	0	0	30	0	30	0.0466667	0.1	0.14	0	0	10
Ijames_4	Black Vulture	Franklin	0	1	8	10	1	1	214	240	Clearing	0.214286	1	16	1	0	0	30	0	30	0.0466667	0.1	0.14	0	0	10
Jockey_1	Grey Fox	Dare	0	1	5	14	1	1	126	336	Clearing	0.153846	1	14	1	0	0	40	0	40	0.123333	0.333333	0.23	0.02	0.12	31
Jockey_1	Grey Fox	Dare	0	1	12	14	0	1	294	336	Clearing	0.153846	1	14	1	0	0	40	0	40	0.123333	0.333333	0.23	0.02	0.12	31
Jockey_2	None	Dare	0	1	14	14	0	1	336	336	Mixed	0	0	6	0	0	1	60	50	10	0.306667	0.4	0.29	0.26	0.37	86
Jockey_3	None	Dare	0	1	14	14	0	1	336	336	Conifer	0.0769231	0	8	0	0	1	10	10	0	0.26	0.833333	0.44	0.15	0.19	0
Jones_3	Grey Fox	Bladen	1	1	1	7	1	1	30	168	Mixed	0.7	1	24	0	0	1	30	30	0	0.0533333	0.0666667	0.11	0.03	0.02	42
Jones_3	Black Bear	Bladen	1	1	4	7	1	1	101	168	Mixed	0.7	1	24	0	0	1	30	30	0	0.0533333	0.0666667	0.11	0.03	0.02	42
Jones_3	Black Bear	Bladen	1	1	7	7	1	1	172	168	Mixed	0.7	1	24	0	0	1	30	30	0	0.0533333	0.0666667	0.11	0.03	0.02	42
Jones_3	Black Bear	Bladen	1	1	7	7	1	1	172	168	Mixed	0.7	1	24	0	0	1	30	30	0	0.0533333	0.0666667	0.11	0.03	0.02	42
Jones_3	Black Bear	Bladen	1	1	7	7	1	1	172	168	Mixed	0.7	1	24	0	0	1	30	30	0	0.0533333	0.0666667	0.11	0.03	0.02	42
Jones_4	Grey Fox	Bladen	1	1	1	7	1	1	30	168	Mixed	0.0909091	1	24	0	0	1	30	30	0	0.02	0.0333333	0.06	0	0	77
Jones1	None	Bladen	1	1	7	7	0	1	168	168	Conifer	0	0	7	0	1	0	120	10	110	0.163333	0.433333	0.27	0.14	0.08	80
Jones2	None	Bladen	1	1	7	7	0	1	168	168	Conifer	0	0	20	0	1	0	70	30	40	0.35	1.3	0.61	0.36	0.08	88
Jones5	None	Bladen	1	1	7	7	0	1	168	168	Mixed	0.181818	0	20	0	1	0	90	60	30	0.143333	0.333333	0.26	0.05	0.12	90
Joyce_1	Grey Fox	Pender	1	1	1	22	1	1	11	528	Mixed	0	1	15	1	0	0	40	30	10	0.193333	0.566667	0.47	0.08	0.03	23
Joyce_2	None	Pender	1	1	22	22	0	1	528	528	Mixed	0	0	4	0	1	0	160	60	100	0.136667	0.366667	0.25	0.12	0.04	92
Juniper_1	None	Brunswick	1	1	6	6	0	1	144	144	Conifer	0	0	16	0	0	1	40	40	0	0.316667	1	0.81	0.14	0	17
Juniper_10	Black Bear	Brunswick	1	1	3	10	1	1	86	240	Conifer	0	1	4	0	1	0	60	60	0	0.233333	0.333333	0.43	0.16	0.11	78
Juniper_10	Black Bear	Brunswick	1	1	8	10	1	1	193	240	Conifer	0	1	4	0	1	0	60	60	0	0.233333	0.333333	0.43	0.16	0.11	78
Juniper_11	Black Bear	Brunswick	1	1	1	10	1	1	2	240	Conifer	0	1	7	0	0	1	60	60	0	0.26	0.633333	0.45	0.28	0.05	15
Juniper_2	None	Brunswick	1	1	6	6	0	1	144	144	Mixed	0	0	8	0	0	1	120	120	0	0.186667	0.933333	0.28	0.16	0.12	76
Juniper_3	None	Brunswick	1	1	6	6	0	1	144	144	Clearing	0	0	13	1	0	0	30	30	0	0.3	1	0.73	0.17	0	31
Juniper_4	None	Brunswick	1	1	6	6	0	1	144	144	Conifer	0	0	20	0	1	0	70	70	0	0.206667	0.566667	0.56	0.06	0	38
Juniper_5	Black Vulture	Brunswick	1	1	2	6	1	1	71	144	Clearing	0	1	23	1	0	0	30	30	0	0.203333	0.6	0.56	0.05	0	28
Juniper_6	Black Bear	Brunswick	1	1	5	6	1	1	132	144	Conifer	0	1	6	0	1	0	20	20	0	0.256667	0.966667	0.58	0.12	0.07	9
Juniper_6	Black Bear	Brunswick	1	1	5	6	1	1	132	144	Conifer	0	1	6	0	1	0	20	20	0	0.256667	0.966667	0.58	0.12	0.07	9
Juniper_7	None	Brunswick	1	1	6	6	0	1	144	144	Conifer	0	0	16	0	1	0	50	50	0	0.243333	0.666667	0.54	0.19	0	53
Juniper_8	Black Bear	Brunswick	1	1	2	10	1	1	67	240	Mixed	0	1	10	0	1	0	110	90	20	0.113333	0.366667	0.2	0.05	0.09	88
Juniper_9	None	Brunswick	1	1	6	6	0	1	144	144	Conifer	0	0	10	0	1	0	140	140	0	0.176667	0.233333	0.33	0.1	0.1	84
Klutz	None	Wake	1	1	11	11	0	1	264	264	Mixed	0	0	10	0	1	0	180	130	50	0.05	0.233333	0.1	0.01	0.04	90
Pocosin_1	Black Bear	Washington	1	1	1	24	1	1	1	576	Hardwood	0.0555556	1	8	0	1	0	50	10	40	0.33	1	0.54	0.31	0.14	88
Pocosin_1	Black Bear	Washington	1	1	2	24	1	1	61	576	Hardwood	0.0555556	1	8	0	1	0	50	10	40	0.33	1	0.54	0.31	0.14	88
Pocosin_1	Black Bear	Washington	1	1	5	24	1	1	138	576	Hardwood	0.0555556	1	8	0	1	0	50	10	40	0.33	1	0.54	0.31	0.14	88
Pocosin_1	Black Bear	Washington	1	1	19	24	1	1	479	576	Hardwood	0.0555556	1	8	0	1	0	50	10	40	0.33	1	0.54	0.31	0.14	88
Pocosin_1	Black Bear	Washington	1	1	23	24	0	1	568	576	Hardwood	0.0555556	1	8	0	1	0	50	10	40	0.33	1	0.54	0.31	0.14	88
Pocosin_2	Black Bear	Washington	1	1	7	24	1	1	190	576	Hardwood	0.111111	1	10	0	0	1	100	0	100	0.24	1	0.42	0.11	0.19	77
Pocosin_2	Black Bear	Washington	1	1	11	24	1	1	283	576	Hardwood	0.111111	1	10	0	0	1	100	0	100	0.24	1	0.42	0.11	0.19	77
Pocosin_2	Black Bear	Washington	1	1	11	24	1	1	283	576	Hardwood	0.111111	1	10	0	0	1	100	0	100	0.24	1	0.42	0.11	0.19	77
Pocosin_2	Black Bear	Washington	1	1	11	24	1	1	283	576	Hardwood	0.111111	1	10	0	0	1	100	0	100	0.24	1	0.42	0.11	0.19	77
Pocosin_2	Black Bear	Washington	1	1	11	24	1	1	283	576	Hardwood	0.111111	1	10	0	0	1	100	0	100	0.24	1	0.42	0.11	0.19	77
Pocosin_2	Black Bear	Washington	1	1	24	24	1	1	577	576	Hardwood	0.111111	1	10	0	0	1	100	0	100	0.24	1	0.42	0.11	0.19	77
Pocosin_3	Black Bear	Washington	1	1	1	24	1	1	45	576	Hardwood	0.555556	1	10	0	1	0	90	0	90	0.206667	0.433333	0.3	0.15	0.17	73
Pocosin_3	Black Bear	Washington	1	1	2	24	1	1	65	576	Hardwood	0.555556	1	10	0	1	0	90	0	90	0.206667	0.433333	0.3	0.15	0.17	73
Pocosin_3	Bobcat	Washington	1	1	6	24	1	1	157	576	Hardwood	0.555556	1	10	0	1	0	90	0	90	0.206667	0.433333	0.3	0.15	0.17	73
Pocosin_3	Black Bear	Washington	1	1	23	24	1	1	569	576	Hardwood	0.555556	1	10	0	1	0	90	0	90	0.206667	0.433333	0.3	0.15	0.17	73
Pocosin_4	Black Bear	Washington	1	1	4	24	1	1	96	576	Mixed	0	1	0	0	1	0	30	0	30	0.18	0.166667	0.21	0.15	0.18	89
Rodgers_1	None	Harnett	0	1	12	12	0	1	288	288	Mixed	0	0	12	0	1	0	240	50	190	0.0466667	0.1	0.14	0	0	80
Rodgers_2	None	Harnett	0	1	12	12	0	1	288	288	Hardwood	0	0	10	0	1	0	150	0	150	0.173333	0.333333	0.38	0.09	0.01	20
Rodgers_3	None	Harnett	0	1	12	12	0	1	288	288	Clearing	0	0	14	1	0	0	70	0	70	0.123333	0.366667	0.28	0.05	0.07	90
swillings_1	None	Wake	1	1	13	13	0	1	312	312	Mixed	0	0	8	0	0	1	230	160	70	0.14	0.8	0.34	0.05	0.03	20
Swillings_2	Coyote	Wake	1	1	1	13	0	1	7	312	Mixed	0	1	10	1	0	0	220	200	20	0.0533333	0.133333	0.07	0.01	0.08	90
Swillings_2	Black Vulture	Wake	1	1	1	13	0	1	20	312	Mixed	0	1	10	1	0	0	220	200	20	0.0533333	0.133333	0.07	0.01	0.08	90
Turnbull1	None	Bladen	1	1	7	7	0	1	168	168	Clearing	0	0	14	1	0	0	0	0	0	0.0533333	0.133333	0.07	0.01	0.08	0
Turnbull2	None	Bladen	1	1	7	7	0	1	168	168	Hardwood	0	0	22	0	1	0	60	0	60	0.186667	0.566667	0.49	0.05	0.02	81
Turnbull3	None	Bladen	1	1	7	7	0	1	168	168	Clearing	0	0	28	1	0	0	40	40	0	0.17	0.833333	0.47	0.04	0	34
Turnbull4	None	Bladen	1	1	7	7	0	1	168	168	Clearing	0	0	10	1	0	0	0	0	0	0.08	0.0666667	0.22	0.02	0	0
Turnbull5	None	Bladen	1	1	7	7	0	1	168	168	Conifer	0	0	20	0	0	1	70	70	0	0.113333	0.733333	0.29	0.04	0.01	65
Turnbull6	None	Bladen	1	1	7	7	0	1	168	168	Clearing	0	0	25	1	0	0	20	0	20	0.02	0.0666667	0.06	0	0	0
Turnbull7	None	Bladen	1	1	7	7	0	1	168	168	Conifer	0	0	14	0	0	1	30	30	0	0.166667	1.06667	0.49	0.01	0	11
Walake1	None	Columbus	1	1	10	10	0	1	240	240	Mixed	0.0833333	0	9	0	0	1	80	20	60	0.136667	0.566667	0.39	0.02	0	85
Walake2	None	Columbus	1	1	10	10	0	1	240	240	Hardwood	0.0833333	0	10	0	1	0	90	0	90	0.183333	0.666667	0.38	0.11	0.06	96
Walton1	None	Onslow	1	1	11	11	0	1	264	264	Conifer	0	0	9	0	1	0	150	150	0	0.183333	0.333333	0.28	0.1	0.17	73
Walton2	None	Onslow	1	1	11	11	0	1	264	264	Conifer	0	0	8	0	0	1	70	70	0	0.09	0.266667	0.11	0	0.16	51
Walton3	None	Onslow	1	1	11	11	0	1	264	264	Conifer	0	0	3	0	1	0	140	120	20	0.223333	0.733333	0.46	0.13	0.08	65
Walton4	None	Onslow	1	1	11	11	0	1	264	264	Conifer	0	0	10	1	0	0	40	40	0	0.0766667	0.4	0.22	0.01	0	26
Walton5	None	Onslow	1	1	11	11	0	1	264	264	Mixed	0	0	6	0	1	0	90	20	70	0.173333	0.833333	0.36	0.07	0.09	82
Wells_1	None	Wake	0	1	16	16	0	1	384	384	Mixed	0.25	0	7	0	1	0	100	20	80	0.106667	0.3	0.15	0.11	0.06	90
Wells_2	Grey Fox	Wake	0	1	3	16	1	1	75	384	Hardwood	0	1	8	0	1	0	80	0	80	0.203333	0.233333	0.25	0.11	0.25	89
Wells_2	Grey Fox	Wake	0	1	7	16	1	1	172	384	Hardwood	0	1	8	0	1	0	80	0	80	0.226667	0.7	0.43	0.19	0.06	89
Wesley_1	Coyote	Harnett	0	1	4	12	1	1	100	288	Hardwood	0	1	8	0	1	0	150	0	150	0.256667	0.633333	0.15	0.23	0.39	76
Wesley_1	Coyote	Harnett	0	1	4	12	1	1	102	288	Hardwood	0	1	8	0	1	0	150	0	150	0.256667	0.633333	0.15	0.23	0.39	76
Wesley_2	None	Johnson	0	1	13	13	0	1	312	312	Clearing	0	0	10	1	0	0	210	210	0	0.15	0.366667	0.38	0.04	0.04	85
Wesley_3	None	Johnson	0	1	13	13	0	1	312	312	Conifer	0.142857	0	12	0	0	1	140	130	10	0.06	0.2	0.08	0	0.1	40
Wright_1	Coyote	Dare	0	1	13	15	1	1	322	360	Conifer	0	1	10	0	0	1	40	40	0	0.196667	0.7	0.48	0.09	0.02	46
Wright_2	Coyote	Dare	0	1	12	15	1	1	299	360	Conifer	0	1	8	0	0	1	90	90	0	0.173333	0.333333	0.15	0.16	0.21	30
Wright_2	Coyote	Dare	0	1	12	15	0	1	299	360	Conifer	0	1	8	0	0	1	90	90	0	0.173333	0.333333	0.15	0.16	0.21	30
Wright_3	Coyote	Dare	0	1	7	15	1	1	185	360	Mixed	0.0357143	1	12	0	1	0	100	80	20	0.13	0.233333	0.23	0.06	0.1	88
Wright_3	Coyote	Dare	0	1	13	15	1	1	330	360	Mixed	0.0357143	1	12	0	1	0	100	80	20	0.13	0.233333	0.23	0.06	0.1	88

## Sheet: CovariateCorrelationTest
	PredDR	PredPre	DetDis	Open	NotOpen	Mixed	Clearing	Conifer	Hardwood	5m	50m	Basal Area	Basal Conifer	Basal Deciduous	Prop_Under	Prop_5 meters	Z1_5	Z6_10
PredDR	1
PredPre	0.262163	1
DetDis	0.189415	-0.0655077	1
Open	0.0136574	0.129626	0.382553	1
NotOpen	-0.0136574	-0.129626	-0.382553	-1	1
Mixed	-0.0318578	-0.0181606	-0.164068	-0.282094	0.282094	1
Clearing	0.00251131	0.00515497	0.372779	0.695151	-0.695151	-0.356434	1
Conifer	-0.0892103	0.0214218	0.0199415	-0.10162	0.10162	-0.47505	-0.255787	1
Hardwood	0.137415	-0.00598757	-0.167866	-0.187831	0.187831	-0.389489	-0.209718	-0.279508	1
5m	0.0111859	-0.145045	-0.236802	-0.440849	0.440849	0.0938769	-0.33567	0.00133179	0.197291	1
50m	-0.0229368	0.0408833	-0.0762117	-0.3826	0.3826	0.139307	-0.235894	0.0836225	-0.04598	-0.660619	1
Basal Area	-0.0970232	-0.0669137	-0.299376	-0.302474	0.302474	0.326933	-0.34589	0.0303886	-0.1185	0.309348	-0.0654394	1
Basal Conifer	-0.0999593	0.0218172	-0.0720033	-0.128024	0.128024	0.282161	-0.190933	0.223256	-0.424092	-0.00203369	0.10917	0.689974	1
Basal Deciduous	-0.000857148	-0.114652	-0.250827	-0.217174	0.217174	0.0738934	-0.196098	-0.295442	0.422494	0.402825	-0.233002	0.386943	-0.349253	1
Prop_Under	-0.131749	0.134756	-0.214826	-0.0882118	0.0882118	-0.0503869	-0.0567373	0.0796994	0.0277739	0.064801	0.00707667	-0.169752	-0.104427	-0.0969138	1
Prop_5 meters	-0.209231	0.0407525	-0.0835304	-0.0860552	0.0860552	-0.0812691	-0.0391362	0.138862	-0.0161637	-0.0185531	0.0910724	-0.132477	-0.054227	-0.107852	0.793264	1
Z1_5	0.0361386	0.114893	-0.0100098	0.188794	-0.188794	-0.086125	0.217209	-0.0427652	-0.0489157	-0.0848518	-0.0705631	-0.124519	-0.0596119	-0.0864695	-0.000865104	0.0225898	1
Z6_10	0.0304911	0.166955	-0.136774	0.0925476	-0.0925476	-0.0217137	0.113313	-0.0407152	-0.034122	-0.00848854	-0.0686675	-0.136634	-0.0965498	-0.0607242	0.303079	0.190708	0.902585	1
Z11_15	0.0488661	0.129908	-0.0875708	0.125823	-0.125823	-0.0630285	0.175176	-0.0786727	0.00186591	-0.0464101	-0.0574648	-0.102352	-0.0707565	-0.0356088	-0.00198293	-0.0299752	0.972976	0.910122
CanopyCover	-0.0323536	-0.128046	-0.314521	-0.508144	0.508144	0.35356	-0.501833	-0.215189	0.269762	0.416714	-0.00393637	0.450694	0.162619	0.361479	-0.118646	-0.14717	-0.201646	-0.144016

## Sheet: OnePredMaster
Deployment Name	Species	Found_Day	Last_Present	Last_Checked	Fate	Freq	Hrs	checkhrs	Land Cover	PredatorDetectionRate	PredPre	DetectionDistance	Open_Landcover	5mFromEdge	50mFromEdge	Basal Area	Basal Conifer	Basal Deciduous	Prop_Under	Prop_5 meters	Z1_5	Z6_10	Z11_15	CanopyCover
Anglo	None	1	20	20	0	1	480	480	Mixed	0	0	2	0	1	0	70	0	70	0.496667	1	0.82	0.55	0.12	11
Barnes_1	None	1	16	16	0	1	384	384	Mixed	0	0	8	0	1	0	120	120	0	0.116667	0.366667	0.31	0.01	0.03	71
Barnes_2	Grey Fox	1	5	16	0	1	134	384	Mixed	0	1	7	0	1	0	140	100	40	0.2	0.8	0.48	0.09	0.03	68
Barnes_3	None	1	16	16	0	1	384	384	Mixed	0	1	7	0	1	0	140	100	40	0.2	0.8	0.48	0.09	0.03	68
Barnes_5	Black Bear	1	8	16	1	1	196	384	Clearing	0	1	8	0	0	1	30	0	30	0.0566667	0.2	0.13	0	0.04	0
Barnes_6	Coyote	1	1	16	1	1	32	384	Mixed	0	1	6	0	0	1	90	90	0	0.256667	0.9	0.59	0.16	0.02	56
Barnes_7	Bobcat	1	2	16	1	1	52	384	Mixed	0.2	1	14	1	0	0	50	40	10	0.34	1	0.81	0.21	0	48
Barnes_8	Black Bear	1	3	16	1	1	92	384	Mixed	0	1	3	0	0	1	60	50	10	0.31	1	0.58	0.21	0.14	38
BCGL_1	None	1	7	7	0	1	168	168	Clearing	0	0	12	0	1	0	70	70	0	0.23	0.866667	0.44	0.12	0.13	73
BCGL_2	None	1	7	7	0	1	168	168	Mixed	0	0	8	0	1	0	70	20	50	0.09	0.2	0.14	0.04	0.09	92
BCGL_3	None	1	7	7	0	1	168	168	Mixed	0.0526316	0	10	0	0	1	140	140	0	0.126667	0.266667	0.27	0.08	0.03	60
BCGL_4	Black Bear	1	4	7	1	1	113	168	Clearing	0.105263	1	10	1	0	0	20	20	0	0.11	0.366667	27	2	4	0
BCGL_5	Black Bear	1	3	7	1	1	89	168	Conifer	0.263158	1	10	0	1	0	120	120	0	0.103333	0.366667	0.28	0	0.03	70
BCGL_6	None	1	7	7	0	1	168	168	Mixed	0	0	9	0	0	1	70	70	0	0.21	0.733333	0.37	0.09	0.17	90
Benton_1	Coyote	1	14	16	1	1	338	384	Mixed	0	1	10	0	0	1	90	60	30	0.0566667	0.166667	0.06	0.05	0.06	89
Benton_2	Coyote	1	1	16	0	1	15	384	Clearing	0	0	15	1	0	0	50	0	50	0.166667	0.566667	0.36	0.08	0.06	78
Benton_3	None	1	16	16	0	1	384	384	Hardwood	0.0666667	0	7	0	1	0	50	0	50	0.0966667	0.1	0.15	0.04	0.1	80
Benton_4	None	1	16	16	0	1	384	384	Hardwood	0	0	6	0	0	1	50	0	50	0.223333	0.8	0.61	0.03	0.03	84
Benton_5	None	1	16	16	0	1	384	384	Hardwood	0	0	3	1	0	0	70	0	70	0.193333	0.566667	0.5	0.08	0	61
Benton_6	None	1	16	16	0	1	384	384	Hardwood	0.0666667	0	5	0	0	1	40	0	40	0.13	0.166667	0.07	0.09	0.23	80
Benton_7	None	1	16	16	0	1	384	384	Hardwood	0	0	3	0	0	1	50	0	50	0.113333	0.166667	0.15	0.07	0.12	91
Boone_1	None	1	14	14	0	1	336	336	Hardwood	0	0	12	0	1	0	110	60	50	0.173333	0.533333	0.46	0.06	0.02	70
Boone_2	None	1	14	14	0	1	336	336	Mixed	0	0	14	0	1	0	70	70	0	0.163333	0.433333	0.39	0.02	0.01	20
Boone_3	None	1	14	14	0	1	336	336	Mixed	0	0	10	0	1	0	120	60	60	0.11	0.2	0.26	0.07	0	85
Burns_1	None	1	29	29	0	1	696	696	Mixed	0.166667	0	10	0	1	0	100	20	80	0.12	0.366667	0.22	0.1	0.04	86
Burns_2	Grey Fox	1	8	29	1	1	198	696	Mixed	0	1	3	0	1	0	220	60	160	0.213333	0.733333	0.36	0.09	0.19	84
Chatham_1	None	1	7	7	0	1	168	168	Conifer	0.0909091	0	17	0	0	1	60	60	0	0.126667	0.1	0.35	0.02	0.01	60
Chatham_2	None	1	7	7	0	1	168	168	Conifer	0	0	12	0	0	1	30	30	0	0.183333	0.966667	0.5	0.05	0	14
Chatham_3	None	1	7	7	0	1	168	168	Mixed	0	0	10	0	0	1	60	60	0	0.113333	0.433333	0.32	0	0.02	67
Chatham_4	None	1	7	7	0	1	168	168	Mixed	0	0	10	0	1	0	50	40	10	0.15	0.3	0.24	0.13	0.08	90
Chatham_5	Grey Fox	1	1	7	1	1	10	168	Mixed	0	1	8	0	0	1	80	70	10	0.206667	0.266667	0.33	0.13	0.16	71
Chatham_6	None	1	7	7	0	1	168	168	Mixed	0	0	13	0	0	1	60	20	40	0.153333	0.566667	0.17	0.15	0.14	78
Chatham_7	None	1	7	7	0	1	168	168	Clearing	0.0909091	0	12	1	0	0	40	40	0	0.17	0.4	0.36	0.04	0.11	5
Cove_1	Grey Fox	1	3	11	1	1	83	264	Clearing	0.388889	1	16	1	0	0	50	50	0	0.203333	0.1	0.29	0.2	0.12	3
Dewey	None	1	13	13	0	1	312	312	Mixed	0	0	12	0	1	0	180	120	60	0.0333333	0.133333	0.04	0.01	0.05	85
Embro_1	Bobcat	1	3	14	0	1	79	336	Conifer	0.0714286	1	8	0	0	1	170	170	0	0.166667	0.466667	0.38	0.08	0.04	76
Embro_1	Coyote	1	10	14	1	1	243	336	Conifer	0.0714286	1	8	0	0	1	170	170	0	0.166667	0.466667	0.38	0.08	0.04	76
Embro_2	Black Vulture	1	1	14	1	1	5	336	Clearing	0	1	16	1	0	0	30	30	0	0.22	0.5	0.57	0.08	0.01	0
Embro_4	None	1	14	14	0	1	336	336	Mixed	0	0	11	0	1	0	70	30	40	0.16	0.333333	0.23	0.14	0.11	90
Embro_5	None	1	14	14	0	1	336	336	Hardwood	0	0	6	0	1	0	0	0	0	0.223333	1	0.39	0.1	0.18	92
Embro_6	None	1	14	14	0	1	336	336	Mixed	0	0	6	0	0	1	70	0	70	0.17	0.5	0.44	0.07	0	87
Embro_8	Black Vulture	1	13	14	1	1	332	336	Clearing	0	1	12	1	0	0	0	0	0	0.293333	1	0.69	0.14	0.05	0
Fort_Raleigh1	None	1	21	21	0	1	504	504	Mixed	0	0	9	0	1	0	100	100	0	0.243333	0.766667	0.36	0.14	0.23	69
Fort_Raleigh2	None	1	21	21	0	1	504	504	Mixed	0	0	10	0	0	1	120	120	0	0.233333	0.466667	0.34	0.2	0.16	87
Fort_Raleigh3	Grey Fox	1	11	21	1	1	278	504	Mixed	0	1	12	0	0	1	100	80	20	0.186667	0.666667	0.26	0.2	0.1	92
Gary_1	Grey Fox	1	1	13	1	1	34	312	Conifer	0.0714286	1	6	0	1	0	100	0	100	0.0833333	0.266667	0.09	0.03	0.13	88
Gary_2	Grey Fox	1	1	13	1	1	14	312	Hardwood	0.214286	1	10	0	1	0	50	40	10	0.13	0.333333	0.1	0.22	0.07	62
Gary3	None	1	13	13	0	1	312	312	Hardwood	0	0	10	0	1	0	60	0	60	0.0433333	0.133333	0.02	0.02	0.09	95
Gary4	None	1	13	13	0	1	312	312	Hardwood	0.0714286	0	10	0	0	1	80	0	80	0.02	0.1	0.04	0	0.02	84
Green_2	Black Bear	1	2	10	1	1	52	240	Mixed	0	1	10	0	0	1	130	130	0	0.0866667	0.166667	0.13	0.02	0.11	86
Green_3	None	1	10	10	0	1	240	240	Clearing	0	0	15	0	0	1	20	20	0	0.24	0.966667	0.72	0	0	0
Gull_1	Black Bear	1	15	21	1	1	362	504	Hardwood	0.133333	1	10	0	0	1	30	0	30	0.21	0.533333	0.51	0.05	0.07	68
Gull_2	Black Bear	1	9	21	1	1	228	504	Mixed	0	1	5	0	0	1	50	40	10	0.33	1	0.38	0.45	0.16	76
Gull_3	Black Bear	1	3	21	1	1	95	504	Hardwood	0.333333	1	8	0	1	0	30	0	30	0.243333	0.8	0.45	0.14	0.14	84
Holly_1	None	1	19	19	0	1	456	456	Mixed	0.105263	0	12	0	0	1	160	160	0	0.0433333	0.133333	0.08	0.05	0	84
Holly_2	Bobcat	1	4	22	1	1	101	528	Conifer	0.0526316	1	4	0	1	0	200	200	0	0.243333	1	0.64	0.09	0	67
Holly_3	None	1	19	19	0	1	456	456	Conifer	0.0526316	0	3	0	1	0	170	0	30	0.146667	0.466667	0.26	0.13	0.05	88
Holly_4	Grey Fox	1	5	22	0	1	124	528	Mixed	0.0526316	1	6	0	0	1	110	30	0	0.223333	0.533333	0.56	0.11	0	74
Holly_6	Grey Fox	1	8	22	1	1	202	528	Conifer	0.0526316	1	14	1	0	0	60	60	0	0.113333	0.266667	0.32	0.02	0	22
Holly_7	Grey Fox	1	10	22	1	1	246	528	Conifer	0	1	18	1	0	0	50	50	0	0.113333	0.4	0.29	0.05	0	14
Holly_8	Coyote	1	9	22	0	1	225	528	Conifer	0.0526316	1	14	1	0	0	40	40	0	0.133333	0.433333	0.29	0.11	0	16
iJames_1	None	1	10	10	0	1	240	240	Hardwood	0	0	9	0	1	0	90	0	90	0.06	0.0666667	0.14	0.02	0.02	84
Ijames_2	Bobcat	1	5	10	1	1	142	240	Hardwood	0.0714286	1	8	0	0	1	60	0	60	0.126667	0.433333	0.27	0.04	0.07	70
Ijames_3	None	1	10	10	0	1	240	240	Mixed	0.214286	0	8	0	1	0	120	100	20	0.07	0.0333333	0.11	0.05	0.05	65
Ijames_4	Black Vulture	1	8	10	1	1	214	240	Clearing	0.214286	1	16	1	0	0	30	0	30	0.0466667	0.1	0.14	0	0	10
Jockey_1	Grey Fox	1	5	14	1	1	126	336	Clearing	0.153846	1	14	1	0	0	40	0	40	0.123333	0.333333	0.23	0.02	0.12	31
Jockey_2	None	1	14	14	0	1	336	336	Mixed	0	0	6	0	0	1	60	50	10	0.306667	0.4	0.29	0.26	0.37	86
Jockey_3	None	1	14	14	0	1	336	336	Conifer	0.0769231	0	8	0	0	1	10	10	0	0.26	0.833333	0.44	0.15	0.19	0
Jones_3	Grey Fox	1	1	7	1	1	30	168	Mixed	0.7	1	24	0	0	1	30	30	0	0.0533333	0.0666667	0.11	0.03	0.02	42
Jones_4	Grey Fox	1	1	7	1	1	30	168	Mixed	0.0909091	1	24	0	0	1	30	30	0	0.02	0.0333333	0.06	0	0	77
Jones1	None	1	7	7	0	1	168	168	Conifer	0	0	7	0	1	0	120	10	110	0.163333	0.433333	0.27	0.14	0.08	80
Jones2	None	1	7	7	0	1	168	168	Conifer	0	0	20	0	1	0	70	30	40	0.35	1.3	0.61	0.36	0.08	88
Jones5	None	1	7	7	0	1	168	168	Mixed	0.181818	0	20	0	1	0	90	60	30	0.143333	0.333333	0.26	0.05	0.12	90
Joyce_1	Grey Fox	1	1	22	1	1	11	528	Mixed	0	1	15	1	0	0	40	30	10	0.193333	0.566667	0.47	0.08	0.03	23
Joyce_2	None	1	22	22	0	1	528	528	Mixed	0	0	4	0	1	0	160	60	100	0.136667	0.366667	0.25	0.12	0.04	92
Juniper_1	None	1	6	6	0	1	144	144	Conifer	0	0	16	0	0	1	40	40	0	0.316667	1	0.81	0.14	0	17
Juniper_10	Black Bear	1	3	10	1	1	86	240	Conifer	0	1	4	0	1	0	60	60	0	0.233333	0.333333	0.43	0.16	0.11	78
Juniper_11	Black Bear	1	1	10	1	1	2	240	Conifer	0	1	7	0	0	1	60	60	0	0.26	0.633333	0.45	0.28	0.05	15
Juniper_2	None	1	6	6	0	1	144	144	Mixed	0	0	8	0	0	1	120	120	0	0.186667	0.933333	0.28	0.16	0.12	76
Juniper_3	None	1	6	6	0	1	144	144	Clearing	0	0	13	1	0	0	30	30	0	0.3	1	0.73	0.17	0	31
Juniper_4	None	1	6	6	0	1	144	144	Conifer	0	0	20	0	1	0	70	70	0	0.206667	0.566667	0.56	0.06	0	38
Juniper_5	Black Vulture	1	2	6	1	1	71	144	Clearing	0	1	23	1	0	0	30	30	0	0.203333	0.6	0.56	0.05	0	28
Juniper_6	Black Bear	1	5	6	1	1	132	144	Conifer	0	1	6	0	1	0	20	20	0	0.256667	0.966667	0.58	0.12	0.07	9
Juniper_7	None	1	6	6	0	1	144	144	Conifer	0	0	16	0	1	0	50	50	0	0.243333	0.666667	0.54	0.19	0	53
Juniper_8	Black Bear	1	2	10	1	1	67	240	Mixed	0	1	10	0	1	0	110	90	20	0.113333	0.366667	0.2	0.05	0.09	88
Juniper_9	None	1	6	6	0	1	144	144	Conifer	0	0	10	0	1	0	140	140	0	0.176667	0.233333	0.33	0.1	0.1	84
Klutz	None	1	11	11	0	1	264	264	Mixed	0	0	10	0	1	0	180	130	50	0.05	0.233333	0.1	0.01	0.04	90
Pocosin_1	Black Bear	1	1	24	1	1	1	576	Hardwood	0.0555556	1	8	0	1	0	50	10	40	0.33	1	0.54	0.31	0.14	88
Pocosin_2	Black Bear	1	7	24	1	1	190	576	Hardwood	0.111111	1	10	0	0	1	100	0	100	0.24	1	0.42	0.11	0.19	77
Pocosin_3	Black Bear	1	1	24	1	1	45	576	Hardwood	0.555556	1	10	0	1	0	90	0	90	0.206667	0.433333	0.3	0.15	0.17	73
Pocosin_4	Black Bear	1	4	24	1	1	96	576	Mixed	0	1	0	0	1	0	30	0	30	0.18	0.166667	0.21	0.15	0.18	89
Rodgers_1	None	1	12	12	0	1	288	288	Mixed	0	0	12	0	1	0	240	50	190	0.0466667	0.1	0.14	0	0	80
Rodgers_2	None	1	12	12	0	1	288	288	Hardwood	0	0	10	0	1	0	150	0	150	0.173333	0.333333	0.38	0.09	0.01	20
Rodgers_3	None	1	12	12	0	1	288	288	Clearing	0	0	14	1	0	0	70	0	70	0.123333	0.366667	0.28	0.05	0.07	90
swillings_1	None	1	13	13	0	1	312	312	Mixed	0	0	8	0	0	1	230	160	70	0.14	0.8	0.34	0.05	0.03	20
Swillings_2	Black Vulture	1	1	13	0	1	20	312	Mixed	0	1	10	1	0	0	220	200	20	0.0533333	0.133333	0.07	0.01	0.08	90
Turnbull1	None	1	7	7	0	1	168	168	Clearing	0	0	14	1	0	0	0	0	0	0.0533333	0.133333	0.07	0.01	0.08	0
Turnbull2	None	1	7	7	0	1	168	168	Hardwood	0	0	22	0	1	0	60	0	60	0.186667	0.566667	0.49	0.05	0.02	81
Turnbull3	None	1	7	7	0	1	168	168	Clearing	0	0	28	1	0	0	40	40	0	0.17	0.833333	0.47	0.04	0	34
Turnbull4	None	1	7	7	0	1	168	168	Clearing	0	0	10	1	0	0	0	0	0	0.08	0.0666667	0.22	0.02	0	0
Turnbull5	None	1	7	7	0	1	168	168	Conifer	0	0	20	0	0	1	70	70	0	0.113333	0.733333	0.29	0.04	0.01	65
Turnbull6	None	1	7	7	0	1	168	168	Clearing	0	0	25	1	0	0	20	0	20	0.02	0.0666667	0.06	0	0	0
Turnbull7	None	1	7	7	0	1	168	168	Conifer	0	0	14	0	0	1	30	30	0	0.166667	1.06667	0.49	0.01	0	11
Walake1	None	1	10	10	0	1	240	240	Mixed	0.0833333	0	9	0	0	1	80	20	60	0.136667	0.566667	0.39	0.02	0	85
Walake2	None	1	10	10	0	1	240	240	Hardwood	0.0833333	0	10	0	1	0	90	0	90	0.183333	0.666667	0.38	0.11	0.06	96
Walton1	None	1	11	11	0	1	264	264	Conifer	0	0	9	0	1	0	150	150	0	0.183333	0.333333	0.28	0.1	0.17	73
Walton2	None	1	11	11	0	1	264	264	Conifer	0	0	8	0	0	1	70	70	0	0.09	0.266667	0.11	0	0.16	51
Walton3	None	1	11	11	0	1	264	264	Conifer	0	0	3	0	1	0	140	120	20	0.223333	0.733333	0.46	0.13	0.08	65
Walton4	None	1	11	11	0	1	264	264	Conifer	0	0	10	1	0	0	40	40	0	0.0766667	0.4	0.22	0.01	0	26
Walton5	None	1	11	11	0	1	264	264	Mixed	0	0	6	0	1	0	90	20	70	0.173333	0.833333	0.36	0.07	0.09	82
Wells_1	None	1	16	16	0	1	384	384	Mixed	0.25	0	7	0	1	0	100	20	80	0.106667	0.3	0.15	0.11	0.06	90
Wells_2	Grey Fox	1	3	16	1	1	75	384	Hardwood	0	1	8	0	1	0	80	0	80	0.203333	0.233333	0.25	0.11	0.25	89
Wesley_1	Coyote	1	4	12	1	1	100	288	Hardwood	0	1	8	0	1	0	150	0	150	0.256667	0.633333	0.15	0.23	0.39	76
Wesley_2	None	1	13	13	0	1	312	312	Clearing	0	0	10	1	0	0	210	210	0	0.15	0.366667	0.38	0.04	0.04	85
Wesley_3	None	1	13	13	0	1	312	312	Conifer	0.142857	0	12	0	0	1	140	130	10	0.06	0.2	0.08	0	0.1	40
Wright_1	Coyote	1	13	15	1	1	322	360	Conifer	0	1	10	0	0	1	40	40	0	0.196667	0.7	0.48	0.09	0.02	46
Wright_2	Coyote	1	12	15	1	1	299	360	Conifer	0	1	8	0	0	1	90	90	0	0.173333	0.333333	0.15	0.16	0.21	30
Wright_3	Coyote	1	7	15	1	1	185	360	Mixed	0.0357143	1	12	0	1	0	100	80	20	0.13	0.233333	0.23	0.06	0.1	88

## Sheet: allpred
Found_Day	Last_Present	Last_Checked	Fate	Freq	Hrs	checkhrs	Land Cover	PredDR	PredPre	DetDis	Open	5m	50m	Basal Area	Basal Conifer	Basal Deciduous	Prop_Under	Prop_5 meters	Z1_5	Z6_10	Z11_15	CanopyCover
1	20	20	0	1	480	480	Mixed	0	0	2	0	1	0	70	0	70	0.496667	1	0.82	0.55	0.12	11
1	16	16	0	1	384	384	Mixed	0	0	8	0	1	0	120	120	0	0.116667	0.366667	0.31	0.01	0.03	71
1	5	16	0	1	134	384	Mixed	0	1	7	0	1	0	140	100	40	0.2	0.8	0.48	0.09	0.03	68
1	6	16	0	1	160	384	Mixed	0	1	7	0	1	0	140	100	40	0.2	0.8	0.48	0.09	0.03	68
1	16	16	0	1	384	384	Mixed	0	1	7	0	1	0	140	100	40	0.2	0.8	0.48	0.09	0.03	68
1	8	16	1	1	196	384	Clearing	0	1	8	0	0	1	30	0	30	0.0566667	0.2	0.13	0	0.04	0
1	8	16	1	1	196	384	Clearing	0	1	8	0	0	1	30	0	30	0.0566667	0.2	0.13	0	0.04	0
1	8	16	1	1	196	384	Clearing	0	1	8	0	0	1	30	0	30	0.0566667	0.2	0.13	0	0.04	0
1	1	16	1	1	32	384	Mixed	0	1	6	0	0	1	90	90	0	0.256667	0.9	0.59	0.16	0.02	56
1	2	16	1	1	52	384	Mixed	0.2	1	14	1	0	0	50	40	10	0.34	1	0.81	0.21	0	48
1	3	16	1	1	74	384	Mixed	0.2	1	14	1	0	0	50	40	10	0.34	1	0.81	0.21	0	48
1	3	16	1	1	91	384	Mixed	0.2	1	14	1	0	0	50	40	10	0.34	1	0.81	0.21	0	48
1	3	16	1	1	92	384	Mixed	0	1	3	0	0	1	60	50	10	0.31	1	0.58	0.21	0.14	38
1	7	7	0	1	168	168	Clearing	0	0	12	0	1	0	70	70	0	0.23	0.866667	0.44	0.12	0.13	73
1	7	7	0	1	168	168	Mixed	0	0	8	0	1	0	70	20	50	0.09	0.2	0.14	0.04	0.09	92
1	7	7	0	1	168	168	Mixed	0.0526316	0	10	0	0	1	140	140	0	0.126667	0.266667	0.27	0.08	0.03	60
1	3	7	0	1	80	168	Clearing	0.105263	1	10	1	0	0	20	20	0	0.11	0.366667	27	2	4	0
1	4	7	1	1	113	168	Clearing	0.105263	1	10	1	0	0	20	20	0	0.11	0.366667	27	2	4	0
1	3	7	1	1	89	168	Conifer	0.263158	1	10	0	1	0	120	120	0	0.103333	0.366667	0.28	0	0.03	70
1	7	7	0	1	168	168	Mixed	0	0	9	0	0	1	70	70	0	0.21	0.733333	0.37	0.09	0.17	90
1	14	16	1	1	338	384	Mixed	0	1	10	0	0	1	90	60	30	0.0566667	0.166667	0.06	0.05	0.06	89
1	14	16	1	1	339	384	Mixed	0	1	10	0	0	1	90	60	30	0.0566667	0.166667	0.06	0.05	0.06	89
1	1	16	0	1	15	384	Clearing	0	0	15	1	0	0	50	0	50	0.166667	0.566667	0.36	0.08	0.06	78
1	16	16	0	1	384	384	Hardwood	0.0666667	0	7	0	1	0	50	0	50	0.0966667	0.1	0.15	0.04	0.1	80
1	16	16	0	1	384	384	Hardwood	0	0	6	0	0	1	50	0	50	0.223333	0.8	0.61	0.03	0.03	84
1	16	16	0	1	384	384	Hardwood	0	0	3	1	0	0	70	0	70	0.193333	0.566667	0.5	0.08	0	61
1	16	16	0	1	384	384	Hardwood	0.0666667	0	5	0	0	1	40	0	40	0.13	0.166667	0.07	0.09	0.23	80
1	16	16	0	1	384	384	Hardwood	0	0	3	0	0	1	50	0	50	0.113333	0.166667	0.15	0.07	0.12	91
1	14	14	0	1	336	336	Hardwood	0	0	12	0	1	0	110	60	50	0.173333	0.533333	0.46	0.06	0.02	70
1	14	14	0	1	336	336	Mixed	0	0	14	0	1	0	70	70	0	0.163333	0.433333	0.39	0.02	0.01	20
1	14	14	0	1	336	336	Mixed	0	0	10	0	1	0	120	60	60	0.11	0.2	0.26	0.07	0	85
1	29	29	0	1	696	696	Mixed	0.166667	0	10	0	1	0	100	20	80	0.12	0.366667	0.22	0.1	0.04	86
1	8	29	1	1	198	696	Mixed	0	1	3	0	1	0	220	60	160	0.213333	0.733333	0.36	0.09	0.19	84
1	7	7	0	1	168	168	Conifer	0.0909091	0	17	0	0	1	60	60	0	0.126667	0.1	0.35	0.02	0.01	60
1	7	7	0	1	168	168	Conifer	0	0	12	0	0	1	30	30	0	0.183333	0.966667	0.5	0.05	0	14
1	7	7	0	1	168	168	Mixed	0	0	10	0	0	1	60	60	0	0.113333	0.433333	0.32	0	0.02	67
1	7	7	0	1	168	168	Mixed	0	0	10	0	1	0	50	40	10	0.15	0.3	0.24	0.13	0.08	90
1	1	7	1	1	10	168	Mixed	0	1	8	0	0	1	80	70	10	0.206667	0.266667	0.33	0.13	0.16	71
1	2	7	1	1	50	168	Mixed	0	1	8	0	0	1	80	70	10	0.206667	0.266667	0.33	0.13	0.16	71
1	2	7	1	1	54	168	Mixed	0	1	8	0	0	1	80	70	10	0.206667	0.266667	0.33	0.13	0.16	71
1	2	7	1	1	57	168	Mixed	0	1	8	0	0	1	80	70	10	0.206667	0.266667	0.33	0.13	0.16	71
1	2	7	1	1	59	168	Mixed	0	1	8	0	0	1	80	70	10	0.206667	0.266667	0.33	0.13	0.16	71
1	5	7	1	1	131	168	Mixed	0	1	8	0	0	1	80	70	10	0.206667	0.266667	0.33	0.13	0.16	71
1	6	7	1	1	154	168	Mixed	0	1	8	0	0	1	80	70	10	0.206667	0.266667	0.33	0.13	0.16	71
1	6	7	1	1	161	168	Mixed	0	1	8	0	1	0	80	70	10	0.206667	0.266667	0.33	0.13	0.16	71
1	6	7	1	1	162	168	Mixed	0	1	8	0	0	1	80	70	10	0.206667	0.266667	0.33	0.13	0.16	71
1	7	7	0	1	168	168	Mixed	0	0	13	0	0	1	60	20	40	0.153333	0.566667	0.17	0.15	0.14	78
1	7	7	0	1	168	168	Clearing	0.0909091	0	12	1	0	0	40	40	0	0.17	0.4	0.36	0.04	0.11	5
1	3	11	1	1	83	264	Clearing	0.388889	1	16	1	0	0	50	50	0	0.203333	0.1	0.29	0.2	0.12	3
1	6	11	1	1	147	264	Clearing	0.388889	1	16	1	0	0	50	50	0	0.203333	0.1	0.29	0.2	0.12	3
1	7	11	0	1	175	264	Clearing	0.388889	1	16	1	0	0	50	50	0	0.203333	0.1	0.29	0.2	0.12	3
1	13	13	0	1	312	312	Mixed	0	0	12	0	1	0	180	120	60	0.0333333	0.133333	0.04	0.01	0.05	85
1	3	14	0	1	79	336	Conifer	0.0714286	1	8	0	0	1	170	170	0	0.166667	0.466667	0.38	0.08	0.04	76
1	10	14	1	1	243	336	Conifer	0.0714286	1	8	0	0	1	170	170	0	0.166667	0.466667	0.38	0.08	0.04	76
1	1	14	1	1	5	336	Clearing	0	1	16	1	0	0	30	30	0	0.22	0.5	0.57	0.08	0.01	0
1	1	14	1	1	5	336	Clearing	0	1	16	1	0	0	30	30	0	0.22	0.5	0.57	0.08	0.01	0
1	1	14	0	1	6	336	Clearing	0	1	16	1	0	0	30	30	0	0.22	0.5	0.57	0.08	0.01	0
1	1	14	1	1	24	336	Clearing	0	1	16	1	0	0	30	30	0	0.22	0.5	0.57	0.08	0.01	0
1	1	14	1	1	24	336	Clearing	0	1	16	1	0	0	30	30	0	0.22	0.5	0.57	0.08	0.01	0
1	1	14	1	1	25	336	Clearing	0	1	16	1	0	0	30	30	0	0.22	0.5	0.57	0.08	0.01	0
1	3	14	1	1	93	336	Clearing	0	1	16	1	0	0	30	30	0	0.22	0.5	0.57	0.08	0.01	0
1	3	14	1	1	93	336	Clearing	0	1	16	1	0	0	30	30	0	0.22	0.5	0.57	0.08	0.01	0
1	14	14	0	1	336	336	Mixed	0	0	11	0	1	0	70	30	40	0.16	0.333333	0.23	0.14	0.11	90
1	14	14	0	1	336	336	Hardwood	0	0	6	0	1	0	0	0	0	0.223333	1	0.39	0.1	0.18	92
1	14	14	0	1	336	336	Mixed	0	0	6	0	0	1	70	0	70	0.17	0.5	0.44	0.07	0	87
1	13	14	0	1	332	336	Clearing	0	1	12	1	0	0	0	0	0	0.293333	1	0.69	0.14	0.05	0
1	13	14	0	1	332	336	Clearing	0	1	12	1	0	0	0	0	0	0.293333	1	0.69	0.14	0.05	0
1	21	21	0	1	504	504	Mixed	0	0	9	0	1	0	100	100	0	0.243333	0.766667	0.36	0.14	0.23	69
1	21	21	0	1	504	504	Mixed	0	0	10	0	0	1	120	120	0	0.233333	0.466667	0.34	0.2	0.16	87
1	11	21	1	1	278	504	Mixed	0	1	12	0	0	1	100	80	20	0.186667	0.666667	0.26	0.2	0.1	92
1	1	13	1	1	34	312	Conifer	0.0714286	1	6	0	1	0	100	0	100	0.0833333	0.266667	0.09	0.03	0.13	88
1	3	13	1	1	86	312	Conifer	0.0714286	1	6	0	1	0	100	0	100	0.0833333	0.266667	0.09	0.03	0.13	88
1	11	13	1	1	282	312	Conifer	0.0714286	1	6	0	1	0	100	0	100	0.0833333	0.266667	0.09	0.03	0.13	88
1	12	13	1	1	293	312	Conifer	0.0714286	1	6	0	1	0	100	0	100	0.0833333	0.266667	0.09	0.03	0.13	88
1	12	13	1	1	293	312	Conifer	0.0714286	1	6	0	1	0	100	0	100	0.0833333	0.266667	0.09	0.03	0.13	88
1	1	13	1	1	14	312	Hardwood	0.214286	1	10	0	1	0	50	40	10	0.13	0.333333	0.1	0.22	0.07	62
1	7	13	0	1	187	312	Hardwood	0.214286	1	10	0	1	0	50	40	10	0.13	0.333333	0.1	0.22	0.07	62
1	13	13	0	1	312	312	Hardwood	0	0	10	0	1	0	60	0	60	0.0433333	0.133333	0.02	0.02	0.09	95
1	13	13	0	1	312	312	Hardwood	0.0714286	0	10	0	0	1	80	0	80	0.02	0.1	0.04	0	0.02	84
1	2	10	1	1	52	240	Mixed	0	1	10	0	0	1	130	130	0	0.0866667	0.166667	0.13	0.02	0.11	86
1	10	10	0	1	240	240	Clearing	0	0	15	0	0	1	20	20	0	0.24	0.966667	0.72	0	0	0
1	15	21	1	1	362	504	Hardwood	0.133333	1	10	0	0	1	30	0	30	0.21	0.533333	0.51	0.05	0.07	68
1	15	21	0	1	362	504	Hardwood	0.133333	1	10	0	0	1	30	0	30	0.21	0.533333	0.51	0.05	0.07	68
1	15	21	1	1	376	504	Hardwood	0.133333	1	10	0	0	1	30	0	30	0.21	0.533333	0.51	0.05	0.07	68
1	15	21	1	1	376	504	Hardwood	0.133333	1	10	0	0	1	30	0	30	0.21	0.533333	0.51	0.05	0.07	68
1	15	21	1	1	376	504	Hardwood	0.133333	1	10	0	0	1	30	0	30	0.21	0.533333	0.51	0.05	0.07	68
1	16	21	1	1	404	504	Hardwood	0.133333	1	10	0	0	1	30	0	30	0.21	0.533333	0.51	0.05	0.07	68
1	19	21	1	1	472	504	Hardwood	0.133333	1	10	0	0	1	30	0	30	0.21	0.533333	0.51	0.05	0.07	68
1	19	21	0	1	472	504	Hardwood	0.133333	1	10	0	0	1	30	0	30	0.21	0.533333	0.51	0.05	0.07	68
1	19	21	1	1	472	504	Hardwood	0.133333	1	10	0	0	1	30	0	30	0.21	0.533333	0.51	0.05	0.07	68
1	20	21	0	1	497	504	Hardwood	0.133333	1	10	0	0	1	30	0	30	0.21	0.533333	0.51	0.05	0.07	68
1	20	21	0	1	497	504	Hardwood	0.133333	1	10	0	0	1	30	0	30	0.21	0.533333	0.51	0.05	0.07	68
1	9	21	1	1	228	504	Mixed	0	1	5	0	0	1	50	40	10	0.33	1	0.38	0.45	0.16	76
1	9	21	1	1	233	504	Mixed	0	1	5	0	0	1	50	40	10	0.33	1	0.38	0.45	0.16	76
1	3	21	1	1	95	504	Hardwood	0.333333	1	8	0	1	0	30	0	30	0.243333	0.8	0.45	0.14	0.14	84
1	4	21	1	1	112	504	Hardwood	0.333333	1	8	0	1	0	30	0	30	0.243333	0.8	0.45	0.14	0.14	84
1	5	21	1	1	120	504	Hardwood	0.333333	1	8	0	1	0	30	0	30	0.243333	0.8	0.45	0.14	0.14	84
1	8	21	1	1	193	504	Hardwood	0.333333	1	8	0	1	0	30	0	30	0.243333	0.8	0.45	0.14	0.14	84
1	11	21	1	1	267	504	Hardwood	0.333333	1	8	0	1	0	30	0	30	0.243333	0.8	0.45	0.14	0.14	84
1	11	21	0	1	278	504	Hardwood	0.333333	1	8	0	1	0	30	0	30	0.243333	0.8	0.45	0.14	0.14	84
1	14	21	1	1	355	504	Hardwood	0.333333	1	8	0	1	0	30	0	30	0.243333	0.8	0.45	0.14	0.14	84
1	18	21	0	1	433	504	Hardwood	0.333333	1	8	0	1	0	30	0	30	0.243333	0.8	0.45	0.14	0.14	84
1	20	21	0	1	501	504	Hardwood	0.333333	1	8	0	1	0	30	0	30	0.243333	0.8	0.45	0.14	0.14	84
1	19	19	0	1	456	456	Mixed	0.105263	0	12	0	0	1	160	160	0	0.0433333	0.133333	0.08	0.05	0	84
1	4	22	1	1	101	528	Conifer	0.0526316	1	4	0	1	0	200	200	0	0.243333	1	0.64	0.09	0	67
1	19	19	0	1	456	456	Conifer	0.0526316	0	3	0	1	0	170	0	30	0.146667	0.466667	0.26	0.13	0.05	88
1	5	22	0	1	124	528	Mixed	0.0526316	1	6	0	0	1	110	30	0	0.223333	0.533333	0.56	0.11	0	74
1	5	22	1	1	128	528	Mixed	0.0526316	1	6	0	0	1	110	30	0	0.223333	0.533333	0.56	0.11	0	74
1	5	22	1	1	131	528	Mixed	0.0526316	1	6	0	0	1	110	30	0	0.223333	0.533333	0.56	0.11	0	74
1	8	22	1	1	202	528	Conifer	0.0526316	1	14	1	0	0	60	60	0	0.113333	0.266667	0.32	0.02	0	22
1	10	22	1	1	246	528	Conifer	0	1	18	1	0	0	50	50	0	0.113333	0.4	0.29	0.05	0	14
1	9	22	0	1	225	528	Conifer	0.0526316	1	14	1	0	0	40	40	0	0.133333	0.433333	0.29	0.11	0	16
1	10	10	0	1	240	240	Hardwood	0	0	9	0	1	0	90	0	90	0.06	0.0666667	0.14	0.02	0.02	84
1	5	10	1	1	142	240	Hardwood	0.0714286	1	8	0	0	1	60	0	60	0.126667	0.433333	0.27	0.04	0.07	70
1	10	10	0	1	240	240	Mixed	0.214286	0	8	0	1	0	120	100	20	0.07	0.0333333	0.11	0.05	0.05	65
1	1	10	0	1	33	240	Clearing	0.214286	1	16	1	0	0	30	0	30	0.0466667	0.1	0.14	0	0	10
1	2	10	0	1	59	240	Clearing	0.214286	1	16	1	0	0	30	0	30	0.0466667	0.1	0.14	0	0	10
1	3	10	0	1	80	240	Clearing	0.214286	1	16	1	0	0	30	0	30	0.0466667	0.1	0.14	0	0	10
1	7	10	0	1	173	240	Clearing	0.214286	1	16	1	0	0	30	0	30	0.0466667	0.1	0.14	0	0	10
1	7	10	0	1	181	240	Clearing	0.214286	1	16	1	0	0	30	0	30	0.0466667	0.1	0.14	0	0	10
1	8	10	0	1	201	240	Clearing	0.214286	1	16	1	0	0	30	0	30	0.0466667	0.1	0.14	0	0	10
1	8	10	0	1	204	240	Clearing	0.214286	1	16	1	0	0	30	0	30	0.0466667	0.1	0.14	0	0	10
1	8	10	1	1	214	240	Clearing	0.214286	1	16	1	0	0	30	0	30	0.0466667	0.1	0.14	0	0	10
1	5	14	1	1	126	336	Clearing	0.153846	1	14	1	0	0	40	0	40	0.123333	0.333333	0.23	0.02	0.12	31
1	12	14	0	1	294	336	Clearing	0.153846	1	14	1	0	0	40	0	40	0.123333	0.333333	0.23	0.02	0.12	31
1	14	14	0	1	336	336	Mixed	0	0	6	0	0	1	60	50	10	0.306667	0.4	0.29	0.26	0.37	86
1	14	14	0	1	336	336	Conifer	0.0769231	0	8	0	0	1	10	10	0	0.26	0.833333	0.44	0.15	0.19	0
1	1	7	1	1	30	168	Mixed	0.7	1	24	0	0	1	30	30	0	0.0533333	0.0666667	0.11	0.03	0.02	42
1	4	7	1	1	101	168	Mixed	0.7	1	24	0	0	1	30	30	0	0.0533333	0.0666667	0.11	0.03	0.02	42
1	7	7	1	1	172	168	Mixed	0.7	1	24	0	0	1	30	30	0	0.0533333	0.0666667	0.11	0.03	0.02	42
1	7	7	1	1	172	168	Mixed	0.7	1	24	0	0	1	30	30	0	0.0533333	0.0666667	0.11	0.03	0.02	42
1	7	7	1	1	172	168	Mixed	0.7	1	24	0	0	1	30	30	0	0.0533333	0.0666667	0.11	0.03	0.02	42
1	1	7	1	1	30	168	Mixed	0.0909091	1	24	0	0	1	30	30	0	0.02	0.0333333	0.06	0	0	77
1	7	7	0	1	168	168	Conifer	0	0	7	0	1	0	120	10	110	0.163333	0.433333	0.27	0.14	0.08	80
1	7	7	0	1	168	168	Conifer	0	0	20	0	1	0	70	30	40	0.35	1.3	0.61	0.36	0.08	88
1	7	7	0	1	168	168	Mixed	0.181818	0	20	0	1	0	90	60	30	0.143333	0.333333	0.26	0.05	0.12	90
1	1	22	1	1	11	528	Mixed	0	1	15	1	0	0	40	30	10	0.193333	0.566667	0.47	0.08	0.03	23
1	22	22	0	1	528	528	Mixed	0	0	4	0	1	0	160	60	100	0.136667	0.366667	0.25	0.12	0.04	92
1	6	6	0	1	144	144	Conifer	0	0	16	0	0	1	40	40	0	0.316667	1	0.81	0.14	0	17
1	3	10	1	1	86	240	Conifer	0	1	4	0	1	0	60	60	0	0.233333	0.333333	0.43	0.16	0.11	78
1	8	10	1	1	193	240	Conifer	0	1	4	0	1	0	60	60	0	0.233333	0.333333	0.43	0.16	0.11	78
1	1	10	1	1	2	240	Conifer	0	1	7	0	0	1	60	60	0	0.26	0.633333	0.45	0.28	0.05	15
1	6	6	0	1	144	144	Mixed	0	0	8	0	0	1	120	120	0	0.186667	0.933333	0.28	0.16	0.12	76
1	6	6	0	1	144	144	Clearing	0	0	13	1	0	0	30	30	0	0.3	1	0.73	0.17	0	31
1	6	6	0	1	144	144	Conifer	0	0	20	0	1	0	70	70	0	0.206667	0.566667	0.56	0.06	0	38
1	2	6	1	1	71	144	Clearing	0	1	23	1	0	0	30	30	0	0.203333	0.6	0.56	0.05	0	28
1	5	6	1	1	132	144	Conifer	0	1	6	0	1	0	20	20	0	0.256667	0.966667	0.58	0.12	0.07	9
1	5	6	1	1	132	144	Conifer	0	1	6	0	1	0	20	20	0	0.256667	0.966667	0.58	0.12	0.07	9
1	6	6	0	1	144	144	Conifer	0	0	16	0	1	0	50	50	0	0.243333	0.666667	0.54	0.19	0	53
1	2	10	1	1	67	240	Mixed	0	1	10	0	1	0	110	90	20	0.113333	0.366667	0.2	0.05	0.09	88
1	6	6	0	1	144	144	Conifer	0	0	10	0	1	0	140	140	0	0.176667	0.233333	0.33	0.1	0.1	84
1	11	11	0	1	264	264	Mixed	0	0	10	0	1	0	180	130	50	0.05	0.233333	0.1	0.01	0.04	90
1	1	24	1	1	1	576	Hardwood	0.0555556	1	8	0	1	0	50	10	40	0.33	1	0.54	0.31	0.14	88
1	2	24	1	1	61	576	Hardwood	0.0555556	1	8	0	1	0	50	10	40	0.33	1	0.54	0.31	0.14	88
1	5	24	1	1	138	576	Hardwood	0.0555556	1	8	0	1	0	50	10	40	0.33	1	0.54	0.31	0.14	88
1	19	24	1	1	479	576	Hardwood	0.0555556	1	8	0	1	0	50	10	40	0.33	1	0.54	0.31	0.14	88
1	23	24	0	1	568	576	Hardwood	0.0555556	1	8	0	1	0	50	10	40	0.33	1	0.54	0.31	0.14	88
1	7	24	1	1	190	576	Hardwood	0.111111	1	10	0	0	1	100	0	100	0.24	1	0.42	0.11	0.19	77
1	11	24	1	1	283	576	Hardwood	0.111111	1	10	0	0	1	100	0	100	0.24	1	0.42	0.11	0.19	77
1	11	24	1	1	283	576	Hardwood	0.111111	1	10	0	0	1	100	0	100	0.24	1	0.42	0.11	0.19	77
1	11	24	1	1	283	576	Hardwood	0.111111	1	10	0	0	1	100	0	100	0.24	1	0.42	0.11	0.19	77
1	11	24	1	1	283	576	Hardwood	0.111111	1	10	0	0	1	100	0	100	0.24	1	0.42	0.11	0.19	77
1	24	24	1	1	577	576	Hardwood	0.111111	1	10	0	0	1	100	0	100	0.24	1	0.42	0.11	0.19	77
1	1	24	1	1	45	576	Hardwood	0.555556	1	10	0	1	0	90	0	90	0.206667	0.433333	0.3	0.15	0.17	73
1	2	24	1	1	65	576	Hardwood	0.555556	1	10	0	1	0	90	0	90	0.206667	0.433333	0.3	0.15	0.17	73
1	6	24	1	1	157	576	Hardwood	0.555556	1	10	0	1	0	90	0	90	0.206667	0.433333	0.3	0.15	0.17	73
1	23	24	1	1	569	576	Hardwood	0.555556	1	10	0	1	0	90	0	90	0.206667	0.433333	0.3	0.15	0.17	73
1	4	24	1	1	96	576	Mixed	0	1	0	0	1	0	30	0	30	0.18	0.166667	0.21	0.15	0.18	89
1	12	12	0	1	288	288	Mixed	0	0	12	0	1	0	240	50	190	0.0466667	0.1	0.14	0	0	80
1	12	12	0	1	288	288	Hardwood	0	0	10	0	1	0	150	0	150	0.173333	0.333333	0.38	0.09	0.01	20
1	12	12	0	1	288	288	Clearing	0	0	14	1	0	0	70	0	70	0.123333	0.366667	0.28	0.05	0.07	90
1	13	13	0	1	312	312	Mixed	0	0	8	0	0	1	230	160	70	0.14	0.8	0.34	0.05	0.03	20
1	1	13	0	1	7	312	Mixed	0	1	10	1	0	0	220	200	20	0.0533333	0.133333	0.07	0.01	0.08	90
1	1	13	0	1	20	312	Mixed	0	1	10	1	0	0	220	200	20	0.0533333	0.133333	0.07	0.01	0.08	90
1	7	7	0	1	168	168	Clearing	0	0	14	1	0	0	0	0	0	0.0533333	0.133333	0.07	0.01	0.08	0
1	7	7	0	1	168	168	Hardwood	0	0	22	0	1	0	60	0	60	0.186667	0.566667	0.49	0.05	0.02	81
1	7	7	0	1	168	168	Clearing	0	0	28	1	0	0	40	40	0	0.17	0.833333	0.47	0.04	0	34
1	7	7	0	1	168	168	Clearing	0	0	10	1	0	0	0	0	0	0.08	0.0666667	0.22	0.02	0	0
1	7	7	0	1	168	168	Conifer	0	0	20	0	0	1	70	70	0	0.113333	0.733333	0.29	0.04	0.01	65
1	7	7	0	1	168	168	Clearing	0	0	25	1	0	0	20	0	20	0.02	0.0666667	0.06	0	0	0
1	7	7	0	1	168	168	Conifer	0	0	14	0	0	1	30	30	0	0.166667	1.06667	0.49	0.01	0	11
1	10	10	0	1	240	240	Mixed	0.0833333	0	9	0	0	1	80	20	60	0.136667	0.566667	0.39	0.02	0	85
1	10	10	0	1	240	240	Hardwood	0.0833333	0	10	0	1	0	90	0	90	0.183333	0.666667	0.38	0.11	0.06	96
1	11	11	0	1	264	264	Conifer	0	0	9	0	1	0	150	150	0	0.183333	0.333333	0.28	0.1	0.17	73
1	11	11	0	1	264	264	Conifer	0	0	8	0	0	1	70	70	0	0.09	0.266667	0.11	0	0.16	51
1	11	11	0	1	264	264	Conifer	0	0	3	0	1	0	140	120	20	0.223333	0.733333	0.46	0.13	0.08	65
1	11	11	0	1	264	264	Conifer	0	0	10	1	0	0	40	40	0	0.0766667	0.4	0.22	0.01	0	26
1	11	11	0	1	264	264	Mixed	0	0	6	0	1	0	90	20	70	0.173333	0.833333	0.36	0.07	0.09	82
1	16	16	0	1	384	384	Mixed	0.25	0	7	0	1	0	100	20	80	0.106667	0.3	0.15	0.11	0.06	90
1	3	16	1	1	75	384	Hardwood	0	1	8	0	1	0	80	0	80	0.203333	0.233333	0.25	0.11	0.25	89
1	7	16	1	1	172	384	Hardwood	0	1	8	0	1	0	80	0	80	0.226667	0.7	0.43	0.19	0.06	89
1	4	12	1	1	100	288	Hardwood	0	1	8	0	1	0	150	0	150	0.256667	0.633333	0.15	0.23	0.39	76
1	4	12	1	1	102	288	Hardwood	0	1	8	0	1	0	150	0	150	0.256667	0.633333	0.15	0.23	0.39	76
1	13	13	0	1	312	312	Clearing	0	0	10	1	0	0	210	210	0	0.15	0.366667	0.38	0.04	0.04	85
1	13	13	0	1	312	312	Conifer	0.142857	0	12	0	0	1	140	130	10	0.06	0.2	0.08	0	0.1	40
1	13	15	1	1	322	360	Conifer	0	1	10	0	0	1	40	40	0	0.196667	0.7	0.48	0.09	0.02	46
1	12	15	1	1	299	360	Conifer	0	1	8	0	0	1	90	90	0	0.173333	0.333333	0.15	0.16	0.21	30
1	12	15	0	1	299	360	Conifer	0	1	8	0	0	1	90	90	0	0.173333	0.333333	0.15	0.16	0.21	30
1	7	15	1	1	185	360	Mixed	0.0357143	1	12	0	1	0	100	80	20	0.13	0.233333	0.23	0.06	0.1	88
1	13	15	1	1	330	360	Mixed	0.0357143	1	12	0	1	0	100	80	20	0.13	0.233333	0.23	0.06	0.1	88

## Sheet: firstpred
FirstFound	LastPresent	LastChecked	Fate	Freq	Hrs	checkhrs	Land Cover	PredDR	PredPre	DetDis	Open	5m	50m	Basal Area	Basal Conifer	Basal Deciduous	Prop_Under	Prop_5 meters	Z1_5	Z6_10	Z11_15	CanopyCover
1	20	20	0	1	480	480	Mixed	0	0	2	0	1	0	70	0	70	0.496667	1	0.82	0.55	0.12	11
1	16	16	0	1	384	384	Mixed	0	0	8	0	1	0	120	120	0	0.116667	0.366667	0.31	0.01	0.03	71
1	5	16	0	1	134	384	Mixed	0	1	7	0	1	0	140	100	40	0.2	0.8	0.48	0.09	0.03	68
1	16	16	0	1	384	384	Mixed	0	1	7	0	1	0	140	100	40	0.2	0.8	0.48	0.09	0.03	68
1	8	16	1	1	196	384	Clearing	0	1	8	0	0	1	30	0	30	0.0566667	0.2	0.13	0	0.04	0
1	1	16	1	1	32	384	Mixed	0	1	6	0	0	1	90	90	0	0.256667	0.9	0.59	0.16	0.02	56
1	2	16	1	1	52	384	Mixed	0.2	1	14	1	0	0	50	40	10	0.34	1	0.81	0.21	0	48
1	3	16	1	1	92	384	Mixed	0	1	3	0	0	1	60	50	10	0.31	1	0.58	0.21	0.14	38
1	7	7	0	1	168	168	Clearing	0	0	12	0	1	0	70	70	0	0.23	0.866667	0.44	0.12	0.13	73
1	7	7	0	1	168	168	Mixed	0	0	8	0	1	0	70	20	50	0.09	0.2	0.14	0.04	0.09	92
1	7	7	0	1	168	168	Mixed	0.0526316	0	10	0	0	1	140	140	0	0.126667	0.266667	0.27	0.08	0.03	60
1	4	7	1	1	113	168	Clearing	0.105263	1	10	1	0	0	20	20	0	0.11	0.366667	27	2	4	0
1	3	7	1	1	89	168	Conifer	0.263158	1	10	0	1	0	120	120	0	0.103333	0.366667	0.28	0	0.03	70
1	7	7	0	1	168	168	Mixed	0	0	9	0	0	1	70	70	0	0.21	0.733333	0.37	0.09	0.17	90
1	14	16	1	1	338	384	Mixed	0	1	10	0	0	1	90	60	30	0.0566667	0.166667	0.06	0.05	0.06	89
1	1	16	0	1	15	384	Clearing	0	0	15	1	0	0	50	0	50	0.166667	0.566667	0.36	0.08	0.06	78
1	16	16	0	1	384	384	Hardwood	0.0666667	0	7	0	1	0	50	0	50	0.0966667	0.1	0.15	0.04	0.1	80
1	16	16	0	1	384	384	Hardwood	0	0	6	0	0	1	50	0	50	0.223333	0.8	0.61	0.03	0.03	84
1	16	16	0	1	384	384	Hardwood	0	0	3	1	0	0	70	0	70	0.193333	0.566667	0.5	0.08	0	61
1	16	16	0	1	384	384	Hardwood	0.0666667	0	5	0	0	1	40	0	40	0.13	0.166667	0.07	0.09	0.23	80
1	16	16	0	1	384	384	Hardwood	0	0	3	0	0	1	50	0	50	0.113333	0.166667	0.15	0.07	0.12	91
1	14	14	0	1	336	336	Hardwood	0	0	12	0	1	0	110	60	50	0.173333	0.533333	0.46	0.06	0.02	70
1	14	14	0	1	336	336	Mixed	0	0	14	0	1	0	70	70	0	0.163333	0.433333	0.39	0.02	0.01	20
1	14	14	0	1	336	336	Mixed	0	0	10	0	1	0	120	60	60	0.11	0.2	0.26	0.07	0	85
1	29	29	0	1	696	696	Mixed	0.166667	0	10	0	1	0	100	20	80	0.12	0.366667	0.22	0.1	0.04	86
1	8	29	1	1	198	696	Mixed	0	1	3	0	1	0	220	60	160	0.213333	0.733333	0.36	0.09	0.19	84
1	7	7	0	1	168	168	Conifer	0.0909091	0	17	0	0	1	60	60	0	0.126667	0.1	0.35	0.02	0.01	60
1	7	7	0	1	168	168	Conifer	0	0	12	0	0	1	30	30	0	0.183333	0.966667	0.5	0.05	0	14
1	7	7	0	1	168	168	Mixed	0	0	10	0	0	1	60	60	0	0.113333	0.433333	0.32	0	0.02	67
1	7	7	0	1	168	168	Mixed	0	0	10	0	1	0	50	40	10	0.15	0.3	0.24	0.13	0.08	90
1	1	7	1	1	10	168	Mixed	0	1	8	0	0	1	80	70	10	0.206667	0.266667	0.33	0.13	0.16	71
1	7	7	0	1	168	168	Mixed	0	0	13	0	0	1	60	20	40	0.153333	0.566667	0.17	0.15	0.14	78
1	7	7	0	1	168	168	Clearing	0.0909091	0	12	1	0	0	40	40	0	0.17	0.4	0.36	0.04	0.11	5
1	3	11	1	1	83	264	Clearing	0.388889	1	16	1	0	0	50	50	0	0.203333	0.1	0.29	0.2	0.12	3
1	13	13	0	1	312	312	Mixed	0	0	12	0	1	0	180	120	60	0.0333333	0.133333	0.04	0.01	0.05	85
1	3	14	0	1	79	336	Conifer	0.0714286	1	8	0	0	1	170	170	0	0.166667	0.466667	0.38	0.08	0.04	76
1	10	14	1	1	243	336	Conifer	0.0714286	1	8	0	0	1	170	170	0	0.166667	0.466667	0.38	0.08	0.04	76
1	1	14	1	1	5	336	Clearing	0	1	16	1	0	0	30	30	0	0.22	0.5	0.57	0.08	0.01	0
1	14	14	0	1	336	336	Mixed	0	0	11	0	1	0	70	30	40	0.16	0.333333	0.23	0.14	0.11	90
1	14	14	0	1	336	336	Hardwood	0	0	6	0	1	0	0	0	0	0.223333	1	0.39	0.1	0.18	92
1	14	14	0	1	336	336	Mixed	0	0	6	0	0	1	70	0	70	0.17	0.5	0.44	0.07	0	87
1	13	14	1	1	332	336	Clearing	0	1	12	1	0	0	0	0	0	0.293333	1	0.69	0.14	0.05	0
1	21	21	0	1	504	504	Mixed	0	0	9	0	1	0	100	100	0	0.243333	0.766667	0.36	0.14	0.23	69
1	21	21	0	1	504	504	Mixed	0	0	10	0	0	1	120	120	0	0.233333	0.466667	0.34	0.2	0.16	87
1	11	21	1	1	278	504	Mixed	0	1	12	0	0	1	100	80	20	0.186667	0.666667	0.26	0.2	0.1	92
1	1	13	1	1	34	312	Conifer	0.0714286	1	6	0	1	0	100	0	100	0.0833333	0.266667	0.09	0.03	0.13	88
1	1	13	1	1	14	312	Hardwood	0.214286	1	10	0	1	0	50	40	10	0.13	0.333333	0.1	0.22	0.07	62
1	13	13	0	1	312	312	Hardwood	0	0	10	0	1	0	60	0	60	0.0433333	0.133333	0.02	0.02	0.09	95
1	13	13	0	1	312	312	Hardwood	0.0714286	0	10	0	0	1	80	0	80	0.02	0.1	0.04	0	0.02	84
1	2	10	1	1	52	240	Mixed	0	1	10	0	0	1	130	130	0	0.0866667	0.166667	0.13	0.02	0.11	86
1	10	10	0	1	240	240	Clearing	0	0	15	0	0	1	20	20	0	0.24	0.966667	0.72	0	0	0
1	15	21	1	1	362	504	Hardwood	0.133333	1	10	0	0	1	30	0	30	0.21	0.533333	0.51	0.05	0.07	68
1	9	21	1	1	228	504	Mixed	0	1	5	0	0	1	50	40	10	0.33	1	0.38	0.45	0.16	76
1	3	21	1	1	95	504	Hardwood	0.333333	1	8	0	1	0	30	0	30	0.243333	0.8	0.45	0.14	0.14	84
1	19	19	0	1	456	456	Mixed	0.105263	0	12	0	0	1	160	160	0	0.0433333	0.133333	0.08	0.05	0	84
1	4	22	1	1	101	528	Conifer	0.0526316	1	4	0	1	0	200	200	0	0.243333	1	0.64	0.09	0	67
1	19	19	0	1	456	456	Conifer	0.0526316	0	3	0	1	0	170	0	30	0.146667	0.466667	0.26	0.13	0.05	88
1	5	22	0	1	124	528	Mixed	0.0526316	1	6	0	0	1	110	30	0	0.223333	0.533333	0.56	0.11	0	74
1	8	22	1	1	202	528	Conifer	0.0526316	1	14	1	0	0	60	60	0	0.113333	0.266667	0.32	0.02	0	22
1	10	22	1	1	246	528	Conifer	0	1	18	1	0	0	50	50	0	0.113333	0.4	0.29	0.05	0	14
1	9	22	0	1	225	528	Conifer	0.0526316	1	14	1	0	0	40	40	0	0.133333	0.433333	0.29	0.11	0	16
1	10	10	0	1	240	240	Hardwood	0	0	9	0	1	0	90	0	90	0.06	0.0666667	0.14	0.02	0.02	84
1	5	10	1	1	142	240	Hardwood	0.0714286	1	8	0	0	1	60	0	60	0.126667	0.433333	0.27	0.04	0.07	70
1	10	10	0	1	240	240	Mixed	0.214286	0	8	0	1	0	120	100	20	0.07	0.0333333	0.11	0.05	0.05	65
1	8	10	1	1	214	240	Clearing	0.214286	1	16	1	0	0	30	0	30	0.0466667	0.1	0.14	0	0	10
1	5	14	1	1	126	336	Clearing	0.153846	1	14	1	0	0	40	0	40	0.123333	0.333333	0.23	0.02	0.12	31
1	14	14	0	1	336	336	Mixed	0	0	6	0	0	1	60	50	10	0.306667	0.4	0.29	0.26	0.37	86
1	14	14	0	1	336	336	Conifer	0.0769231	0	8	0	0	1	10	10	0	0.26	0.833333	0.44	0.15	0.19	0
1	1	7	1	1	30	168	Mixed	0.7	1	24	0	0	1	30	30	0	0.0533333	0.0666667	0.11	0.03	0.02	42
1	1	7	1	1	30	168	Mixed	0.0909091	1	24	0	0	1	30	30	0	0.02	0.0333333	0.06	0	0	77
1	7	7	0	1	168	168	Conifer	0	0	7	0	1	0	120	10	110	0.163333	0.433333	0.27	0.14	0.08	80
1	7	7	0	1	168	168	Conifer	0	0	20	0	1	0	70	30	40	0.35	1.3	0.61	0.36	0.08	88
1	7	7	0	1	168	168	Mixed	0.181818	0	20	0	1	0	90	60	30	0.143333	0.333333	0.26	0.05	0.12	90
1	1	22	1	1	11	528	Mixed	0	1	15	1	0	0	40	30	10	0.193333	0.566667	0.47	0.08	0.03	23
1	22	22	0	1	528	528	Mixed	0	0	4	0	1	0	160	60	100	0.136667	0.366667	0.25	0.12	0.04	92
1	6	6	0	1	144	144	Conifer	0	0	16	0	0	1	40	40	0	0.316667	1	0.81	0.14	0	17
1	3	10	1	1	86	240	Conifer	0	1	4	0	1	0	60	60	0	0.233333	0.333333	0.43	0.16	0.11	78
1	1	10	1	1	2	240	Conifer	0	1	7	0	0	1	60	60	0	0.26	0.633333	0.45	0.28	0.05	15
1	6	6	0	1	144	144	Mixed	0	0	8	0	0	1	120	120	0	0.186667	0.933333	0.28	0.16	0.12	76
1	6	6	0	1	144	144	Clearing	0	0	13	1	0	0	30	30	0	0.3	1	0.73	0.17	0	31
1	6	6	0	1	144	144	Conifer	0	0	20	0	1	0	70	70	0	0.206667	0.566667	0.56	0.06	0	38
1	2	6	1	1	71	144	Clearing	0	1	23	1	0	0	30	30	0	0.203333	0.6	0.56	0.05	0	28
1	5	6	1	1	132	144	Conifer	0	1	6	0	1	0	20	20	0	0.256667	0.966667	0.58	0.12	0.07	9
1	6	6	0	1	144	144	Conifer	0	0	16	0	1	0	50	50	0	0.243333	0.666667	0.54	0.19	0	53
1	2	10	1	1	67	240	Mixed	0	1	10	0	1	0	110	90	20	0.113333	0.366667	0.2	0.05	0.09	88
1	6	6	0	1	144	144	Conifer	0	0	10	0	1	0	140	140	0	0.176667	0.233333	0.33	0.1	0.1	84
1	11	11	0	1	264	264	Mixed	0	0	10	0	1	0	180	130	50	0.05	0.233333	0.1	0.01	0.04	90
1	1	24	1	1	1	576	Hardwood	0.0555556	1	8	0	1	0	50	10	40	0.33	1	0.54	0.31	0.14	88
1	7	24	1	1	190	576	Hardwood	0.111111	1	10	0	0	1	100	0	100	0.24	1	0.42	0.11	0.19	77
1	1	24	1	1	45	576	Hardwood	0.555556	1	10	0	1	0	90	0	90	0.206667	0.433333	0.3	0.15	0.17	73
1	4	24	1	1	96	576	Mixed	0	1	0	0	1	0	30	0	30	0.18	0.166667	0.21	0.15	0.18	89
1	12	12	0	1	288	288	Mixed	0	0	12	0	1	0	240	50	190	0.0466667	0.1	0.14	0	0	80
1	12	12	0	1	288	288	Hardwood	0	0	10	0	1	0	150	0	150	0.173333	0.333333	0.38	0.09	0.01	20
1	12	12	0	1	288	288	Clearing	0	0	14	1	0	0	70	0	70	0.123333	0.366667	0.28	0.05	0.07	90
1	13	13	0	1	312	312	Mixed	0	0	8	0	0	1	230	160	70	0.14	0.8	0.34	0.05	0.03	20
1	1	13	0	1	20	312	Mixed	0	1	10	1	0	0	220	200	20	0.0533333	0.133333	0.07	0.01	0.08	90
1	7	7	0	1	168	168	Clearing	0	0	14	1	0	0	0	0	0	0.0533333	0.133333	0.07	0.01	0.08	0
1	7	7	0	1	168	168	Hardwood	0	0	22	0	1	0	60	0	60	0.186667	0.566667	0.49	0.05	0.02	81
1	7	7	0	1	168	168	Clearing	0	0	28	1	0	0	40	40	0	0.17	0.833333	0.47	0.04	0	34
1	7	7	0	1	168	168	Clearing	0	0	10	1	0	0	0	0	0	0.08	0.0666667	0.22	0.02	0	0
1	7	7	0	1	168	168	Conifer	0	0	20	0	0	1	70	70	0	0.113333	0.733333	0.29	0.04	0.01	65
1	7	7	0	1	168	168	Clearing	0	0	25	1	0	0	20	0	20	0.02	0.0666667	0.06	0	0	0
1	7	7	0	1	168	168	Conifer	0	0	14	0	0	1	30	30	0	0.166667	1.06667	0.49	0.01	0	11
1	10	10	0	1	240	240	Mixed	0.0833333	0	9	0	0	1	80	20	60	0.136667	0.566667	0.39	0.02	0	85
1	10	10	0	1	240	240	Hardwood	0.0833333	0	10	0	1	0	90	0	90	0.183333	0.666667	0.38	0.11	0.06	96
1	11	11	0	1	264	264	Conifer	0	0	9	0	1	0	150	150	0	0.183333	0.333333	0.28	0.1	0.17	73
1	11	11	0	1	264	264	Conifer	0	0	8	0	0	1	70	70	0	0.09	0.266667	0.11	0	0.16	51
1	11	11	0	1	264	264	Conifer	0	0	3	0	1	0	140	120	20	0.223333	0.733333	0.46	0.13	0.08	65
1	11	11	0	1	264	264	Conifer	0	0	10	1	0	0	40	40	0	0.0766667	0.4	0.22	0.01	0	26
1	11	11	0	1	264	264	Mixed	0	0	6	0	1	0	90	20	70	0.173333	0.833333	0.36	0.07	0.09	82
1	16	16	0	1	384	384	Mixed	0.25	0	7	0	1	0	100	20	80	0.106667	0.3	0.15	0.11	0.06	90
1	3	16	1	1	75	384	Hardwood	0	1	8	0	1	0	80	0	80	0.203333	0.233333	0.25	0.11	0.25	89
1	4	12	1	1	100	288	Hardwood	0	1	8	0	1	0	150	0	150	0.256667	0.633333	0.15	0.23	0.39	76
1	13	13	0	1	312	312	Clearing	0	0	10	1	0	0	210	210	0	0.15	0.366667	0.38	0.04	0.04	85
1	13	13	0	1	312	312	Conifer	0.142857	0	12	0	0	1	140	130	10	0.06	0.2	0.08	0	0.1	40
1	13	15	1	1	322	360	Conifer	0	1	10	0	0	1	40	40	0	0.196667	0.7	0.48	0.09	0.02	46
1	12	15	1	1	299	360	Conifer	0	1	8	0	0	1	90	90	0	0.173333	0.333333	0.15	0.16	0.21	30
1	7	15	1	1	185	360	Mixed	0.0357143	1	12	0	1	0	100	80	20	0.13	0.233333	0.23	0.06	0.1	88

## Sheet: NoGreyFox
Deployment Name		Found_Day	Last_Present	Last_Checked	Fate	Freq	Hrs	checkhrs	Land Cover	PredDR	PredPre	DetDis	Open	5m	50m	Basal Area	Basal Conifer	Basal Deciduous	Prop_Under	Prop_5 meters	Z1_5	Z6_10	Z11_15	CanopyCover
Anglo	None	1	20	20	0	1	480	480	Mixed	0	0	2	0	1	0	70	0	70	0.496667	1	0.82	0.55	0.12	11
Barnes_1	None	1	16	16	0	1	384	384	Mixed	0	0	8	0	1	0	120	120	0	0.116667	0.366667	0.31	0.01	0.03	71
Barnes_3	None	1	16	16	0	1	384	384	Mixed	0	1	7	0	1	0	140	100	40	0.2	0.8	0.48	0.09	0.03	68
Barnes_5	Black Bear	1	8	16	1	1	196	384	Clearing	0	1	8	0	0	1	30	0	30	0.0566667	0.2	0.13	0	0.04	0
Barnes_5	Black Bear	1	8	16	1	1	196	384	Clearing	0	1	8	0	0	1	30	0	30	0.0566667	0.2	0.13	0	0.04	0
Barnes_5	Black Bear	1	8	16	1	1	196	384	Clearing	0	1	8	0	0	1	30	0	30	0.0566667	0.2	0.13	0	0.04	0
Barnes_6	Coyote	1	1	16	1	1	32	384	Mixed	0	1	6	0	0	1	90	90	0	0.256667	0.9	0.59	0.16	0.02	56
Barnes_7	Bobcat	1	2	16	1	1	52	384	Mixed	0.2	1	14	1	0	0	50	40	10	0.34	1	0.81	0.21	0	48
Barnes_7	Black Bear	1	3	16	1	1	74	384	Mixed	0.2	1	14	1	0	0	50	40	10	0.34	1	0.81	0.21	0	48
Barnes_7	Black Bear	1	3	16	1	1	91	384	Mixed	0.2	1	14	1	0	0	50	40	10	0.34	1	0.81	0.21	0	48
Barnes_8	Black Bear	1	3	16	1	1	92	384	Mixed	0	1	3	0	0	1	60	50	10	0.31	1	0.58	0.21	0.14	38
BCGL_1	None	1	7	7	0	1	168	168	Clearing	0	0	12	0	1	0	70	70	0	0.23	0.866667	0.44	0.12	0.13	73
BCGL_2	None	1	7	7	0	1	168	168	Mixed	0	0	8	0	1	0	70	20	50	0.09	0.2	0.14	0.04	0.09	92
BCGL_3	None	1	7	7	0	1	168	168	Mixed	0.0526316	0	10	0	0	1	140	140	0	0.126667	0.266667	0.27	0.08	0.03	60
BCGL_4	Black Bear	1	4	7	1	1	113	168	Clearing	0.105263	1	10	1	0	0	20	20	0	0.11	0.366667	27	2	4	0
BCGL_5	Black Bear	1	3	7	1	1	89	168	Conifer	0.263158	1	10	0	1	0	120	120	0	0.103333	0.366667	0.28	0	0.03	70
BCGL_6	None	1	7	7	0	1	168	168	Mixed	0	0	9	0	0	1	70	70	0	0.21	0.733333	0.37	0.09	0.17	90
Benton_1	Coyote	1	14	16	1	1	338	384	Mixed	0	1	10	0	0	1	90	60	30	0.0566667	0.166667	0.06	0.05	0.06	89
Benton_1	Coyote	1	14	16	1	1	339	384	Mixed	0	1	10	0	0	1	90	60	30	0.0566667	0.166667	0.06	0.05	0.06	89
Benton_2	Coyote	1	1	16	0	1	15	384	Clearing	0	0	15	1	0	0	50	0	50	0.166667	0.566667	0.36	0.08	0.06	78
Benton_3	None	1	16	16	0	1	384	384	Hardwood	0.0666667	0	7	0	1	0	50	0	50	0.0966667	0.1	0.15	0.04	0.1	80
Benton_4	None	1	16	16	0	1	384	384	Hardwood	0	0	6	0	0	1	50	0	50	0.223333	0.8	0.61	0.03	0.03	84
Benton_5	None	1	16	16	0	1	384	384	Hardwood	0	0	3	1	0	0	70	0	70	0.193333	0.566667	0.5	0.08	0	61
Benton_6	None	1	16	16	0	1	384	384	Hardwood	0.0666667	0	5	0	0	1	40	0	40	0.13	0.166667	0.07	0.09	0.23	80
Benton_7	None	1	16	16	0	1	384	384	Hardwood	0	0	3	0	0	1	50	0	50	0.113333	0.166667	0.15	0.07	0.12	91
Boone_1	None	1	14	14	0	1	336	336	Hardwood	0	0	12	0	1	0	110	60	50	0.173333	0.533333	0.46	0.06	0.02	70
Boone_2	None	1	14	14	0	1	336	336	Mixed	0	0	14	0	1	0	70	70	0	0.163333	0.433333	0.39	0.02	0.01	20
Boone_3	None	1	14	14	0	1	336	336	Mixed	0	0	10	0	1	0	120	60	60	0.11	0.2	0.26	0.07	0	85
Burns_1	None	1	29	29	0	1	696	696	Mixed	0.166667	0	10	0	1	0	100	20	80	0.12	0.366667	0.22	0.1	0.04	86
Chatham_1	None	1	7	7	0	1	168	168	Conifer	0.0909091	0	17	0	0	1	60	60	0	0.126667	0.1	0.35	0.02	0.01	60
Chatham_2	None	1	7	7	0	1	168	168	Conifer	0	0	12	0	0	1	30	30	0	0.183333	0.966667	0.5	0.05	0	14
Chatham_3	None	1	7	7	0	1	168	168	Mixed	0	0	10	0	0	1	60	60	0	0.113333	0.433333	0.32	0	0.02	67
Chatham_4	None	1	7	7	0	1	168	168	Mixed	0	0	10	0	1	0	50	40	10	0.15	0.3	0.24	0.13	0.08	90
Chatham_5	Black Vulture	1	6	7	1	1	161	168	Mixed	0	1	8	0	1	0	80	70	10	0.206667	0.266667	0.33	0.13	0.16	71
Chatham_5	Black Vulture	1	6	7	1	1	162	168	Mixed	0	1	8	0	0	1	80	70	10	0.206667	0.266667	0.33	0.13	0.16	71
Chatham_6	None	1	7	7	0	1	168	168	Mixed	0	0	13	0	0	1	60	20	40	0.153333	0.566667	0.17	0.15	0.14	78
Chatham_7	None	1	7	7	0	1	168	168	Clearing	0.0909091	0	12	1	0	0	40	40	0	0.17	0.4	0.36	0.04	0.11	5
Dewey	None	1	13	13	0	1	312	312	Mixed	0	0	12	0	1	0	180	120	60	0.0333333	0.133333	0.04	0.01	0.05	85
Embro_1	Bobcat	1	3	14	0	1	79	336	Conifer	0.0714286	1	8	0	0	1	170	170	0	0.166667	0.466667	0.38	0.08	0.04	76
Embro_1	Coyote	1	10	14	1	1	243	336	Conifer	0.0714286	1	8	0	0	1	170	170	0	0.166667	0.466667	0.38	0.08	0.04	76
Embro_2	Black Vulture	1	1	14	1	1	5	336	Clearing	0	1	16	1	0	0	30	30	0	0.22	0.5	0.57	0.08	0.01	0
Embro_2	Black Vulture	1	1	14	1	1	5	336	Clearing	0	1	16	1	0	0	30	30	0	0.22	0.5	0.57	0.08	0.01	0
Embro_2	Black Vulture	1	1	14	0	1	6	336	Clearing	0	1	16	1	0	0	30	30	0	0.22	0.5	0.57	0.08	0.01	0
Embro_2	Black Vulture	1	1	14	1	1	24	336	Clearing	0	1	16	1	0	0	30	30	0	0.22	0.5	0.57	0.08	0.01	0
Embro_2	Black Vulture	1	1	14	1	1	24	336	Clearing	0	1	16	1	0	0	30	30	0	0.22	0.5	0.57	0.08	0.01	0
Embro_2	Black Vulture	1	1	14	1	1	25	336	Clearing	0	1	16	1	0	0	30	30	0	0.22	0.5	0.57	0.08	0.01	0
Embro_2	Black Vulture	1	3	14	1	1	93	336	Clearing	0	1	16	1	0	0	30	30	0	0.22	0.5	0.57	0.08	0.01	0
Embro_2	Black Vulture	1	3	14	1	1	93	336	Clearing	0	1	16	1	0	0	30	30	0	0.22	0.5	0.57	0.08	0.01	0
Embro_4	None	1	14	14	0	1	336	336	Mixed	0	0	11	0	1	0	70	30	40	0.16	0.333333	0.23	0.14	0.11	90
Embro_5	None	1	14	14	0	1	336	336	Hardwood	0	0	6	0	1	0	0	0	0	0.223333	1	0.39	0.1	0.18	92
Embro_6	None	1	14	14	0	1	336	336	Mixed	0	0	6	0	0	1	70	0	70	0.17	0.5	0.44	0.07	0	87
Embro_8	Black Vulture	1	13	14	0	1	332	336	Clearing	0	1	12	1	0	0	0	0	0	0.293333	1	0.69	0.14	0.05	0
Embro_8	Black Vulture	1	13	14	0	1	332	336	Clearing	0	1	12	1	0	0	0	0	0	0.293333	1	0.69	0.14	0.05	0
Fort_Raleigh1	None	1	21	21	0	1	504	504	Mixed	0	0	9	0	1	0	100	100	0	0.243333	0.766667	0.36	0.14	0.23	69
Fort_Raleigh2	None	1	21	21	0	1	504	504	Mixed	0	0	10	0	0	1	120	120	0	0.233333	0.466667	0.34	0.2	0.16	87
Gary_1	Bobcat	1	11	13	1	1	282	312	Conifer	0.0714286	1	6	0	1	0	100	0	100	0.0833333	0.266667	0.09	0.03	0.13	88
Gary_2	Coyote	1	7	13	0	1	187	312	Hardwood	0.214286	1	10	0	1	0	50	40	10	0.13	0.333333	0.1	0.22	0.07	62
Gary3	None	1	13	13	0	1	312	312	Hardwood	0	0	10	0	1	0	60	0	60	0.0433333	0.133333	0.02	0.02	0.09	95
Gary4	None	1	13	13	0	1	312	312	Hardwood	0.0714286	0	10	0	0	1	80	0	80	0.02	0.1	0.04	0	0.02	84
Green_2	Black Bear	1	2	10	1	1	52	240	Mixed	0	1	10	0	0	1	130	130	0	0.0866667	0.166667	0.13	0.02	0.11	86
Green_3	None	1	10	10	0	1	240	240	Clearing	0	0	15	0	0	1	20	20	0	0.24	0.966667	0.72	0	0	0
Gull_1	Black Bear	1	15	21	1	1	362	504	Hardwood	0.133333	1	10	0	0	1	30	0	30	0.21	0.533333	0.51	0.05	0.07	68
Gull_1	Black Bear	1	15	21	0	1	362	504	Hardwood	0.133333	1	10	0	0	1	30	0	30	0.21	0.533333	0.51	0.05	0.07	68
Gull_1	Black Bear	1	15	21	1	1	376	504	Hardwood	0.133333	1	10	0	0	1	30	0	30	0.21	0.533333	0.51	0.05	0.07	68
Gull_1	Black Bear	1	15	21	1	1	376	504	Hardwood	0.133333	1	10	0	0	1	30	0	30	0.21	0.533333	0.51	0.05	0.07	68
Gull_1	Black Bear	1	15	21	1	1	376	504	Hardwood	0.133333	1	10	0	0	1	30	0	30	0.21	0.533333	0.51	0.05	0.07	68
Gull_1	Black Bear	1	16	21	1	1	404	504	Hardwood	0.133333	1	10	0	0	1	30	0	30	0.21	0.533333	0.51	0.05	0.07	68
Gull_1	Black Bear	1	19	21	1	1	472	504	Hardwood	0.133333	1	10	0	0	1	30	0	30	0.21	0.533333	0.51	0.05	0.07	68
Gull_1	Black Bear	1	19	21	0	1	472	504	Hardwood	0.133333	1	10	0	0	1	30	0	30	0.21	0.533333	0.51	0.05	0.07	68
Gull_1	Black Bear	1	19	21	1	1	472	504	Hardwood	0.133333	1	10	0	0	1	30	0	30	0.21	0.533333	0.51	0.05	0.07	68
Gull_1	Black Bear	1	20	21	0	1	497	504	Hardwood	0.133333	1	10	0	0	1	30	0	30	0.21	0.533333	0.51	0.05	0.07	68
Gull_1	Black Bear	1	20	21	0	1	497	504	Hardwood	0.133333	1	10	0	0	1	30	0	30	0.21	0.533333	0.51	0.05	0.07	68
Gull_2	Black Bear	1	9	21	1	1	228	504	Mixed	0	1	5	0	0	1	50	40	10	0.33	1	0.38	0.45	0.16	76
Gull_2	Black Bear	1	9	21	1	1	233	504	Mixed	0	1	5	0	0	1	50	40	10	0.33	1	0.38	0.45	0.16	76
Gull_3	Black Bear	1	3	21	1	1	95	504	Hardwood	0.333333	1	8	0	1	0	30	0	30	0.243333	0.8	0.45	0.14	0.14	84
Gull_3	Black Bear	1	4	21	1	1	112	504	Hardwood	0.333333	1	8	0	1	0	30	0	30	0.243333	0.8	0.45	0.14	0.14	84
Gull_3	Black Bear	1	5	21	1	1	120	504	Hardwood	0.333333	1	8	0	1	0	30	0	30	0.243333	0.8	0.45	0.14	0.14	84
Gull_3	Black Bear	1	8	21	1	1	193	504	Hardwood	0.333333	1	8	0	1	0	30	0	30	0.243333	0.8	0.45	0.14	0.14	84
Gull_3	Black Bear	1	11	21	1	1	267	504	Hardwood	0.333333	1	8	0	1	0	30	0	30	0.243333	0.8	0.45	0.14	0.14	84
Gull_3	Black Bear	1	11	21	0	1	278	504	Hardwood	0.333333	1	8	0	1	0	30	0	30	0.243333	0.8	0.45	0.14	0.14	84
Gull_3	Bobcat	1	14	21	1	1	355	504	Hardwood	0.333333	1	8	0	1	0	30	0	30	0.243333	0.8	0.45	0.14	0.14	84
Gull_3	Black Bear	1	18	21	0	1	433	504	Hardwood	0.333333	1	8	0	1	0	30	0	30	0.243333	0.8	0.45	0.14	0.14	84
Gull_3	Black Bear	1	20	21	0	1	501	504	Hardwood	0.333333	1	8	0	1	0	30	0	30	0.243333	0.8	0.45	0.14	0.14	84
Holly_1	None	1	19	19	0	1	456	456	Mixed	0.105263	0	12	0	0	1	160	160	0	0.0433333	0.133333	0.08	0.05	0	84
Holly_2	Bobcat	1	4	22	1	1	101	528	Conifer	0.0526316	1	4	0	1	0	200	200	0	0.243333	1	0.64	0.09	0	67
Holly_3	None	1	19	19	0	1	456	456	Conifer	0.0526316	0	3	0	1	0	170	0	30	0.146667	0.466667	0.26	0.13	0.05	88
Holly_8	Coyote	1	9	22	0	1	225	528	Conifer	0.0526316	1	14	1	0	0	40	40	0	0.133333	0.433333	0.29	0.11	0	16
iJames_1	None	1	10	10	0	1	240	240	Hardwood	0	0	9	0	1	0	90	0	90	0.06	0.0666667	0.14	0.02	0.02	84
Ijames_2	Bobcat	1	5	10	1	1	142	240	Hardwood	0.0714286	1	8	0	0	1	60	0	60	0.126667	0.433333	0.27	0.04	0.07	70
Ijames_3	None	1	10	10	0	1	240	240	Mixed	0.214286	0	8	0	1	0	120	100	20	0.07	0.0333333	0.11	0.05	0.05	65
Ijames_4	Black Vulture	1	8	10	1	1	214	240	Clearing	0.214286	1	16	1	0	0	30	0	30	0.0466667	0.1	0.14	0	0	10
Jockey_2	None	1	14	14	0	1	336	336	Mixed	0	0	6	0	0	1	60	50	10	0.306667	0.4	0.29	0.26	0.37	86
Jockey_3	None	1	14	14	0	1	336	336	Conifer	0.0769231	0	8	0	0	1	10	10	0	0.26	0.833333	0.44	0.15	0.19	0
Jones_3	Grey Fox	1	1	7	1	1	30	168	Mixed	0.7	1	24	0	0	1	30	30	0	0.0533333	0.0666667	0.11	0.03	0.02	42
Jones_3	Black Bear	1	4	7	1	1	101	168	Mixed	0.7	1	24	0	0	1	30	30	0	0.0533333	0.0666667	0.11	0.03	0.02	42
Jones_3	Black Bear	1	7	7	1	1	172	168	Mixed	0.7	1	24	0	0	1	30	30	0	0.0533333	0.0666667	0.11	0.03	0.02	42
Jones_3	Black Bear	1	7	7	1	1	172	168	Mixed	0.7	1	24	0	0	1	30	30	0	0.0533333	0.0666667	0.11	0.03	0.02	42
Jones_3	Black Bear	1	7	7	1	1	172	168	Mixed	0.7	1	24	0	0	1	30	30	0	0.0533333	0.0666667	0.11	0.03	0.02	42
Jones1	None	1	7	7	0	1	168	168	Conifer	0	0	7	0	1	0	120	10	110	0.163333	0.433333	0.27	0.14	0.08	80
Jones2	None	1	7	7	0	1	168	168	Conifer	0	0	20	0	1	0	70	30	40	0.35	1.3	0.61	0.36	0.08	88
Jones5	None	1	7	7	0	1	168	168	Mixed	0.181818	0	20	0	1	0	90	60	30	0.143333	0.333333	0.26	0.05	0.12	90
Joyce_2	None	1	22	22	0	1	528	528	Mixed	0	0	4	0	1	0	160	60	100	0.136667	0.366667	0.25	0.12	0.04	92
Juniper_1	None	1	6	6	0	1	144	144	Conifer	0	0	16	0	0	1	40	40	0	0.316667	1	0.81	0.14	0	17
Juniper_10	Black Bear	1	3	10	1	1	86	240	Conifer	0	1	4	0	1	0	60	60	0	0.233333	0.333333	0.43	0.16	0.11	78
Juniper_10	Black Bear	1	8	10	1	1	193	240	Conifer	0	1	4	0	1	0	60	60	0	0.233333	0.333333	0.43	0.16	0.11	78
Juniper_11	Black Bear	1	1	10	1	1	2	240	Conifer	0	1	7	0	0	1	60	60	0	0.26	0.633333	0.45	0.28	0.05	15
Juniper_2	None	1	6	6	0	1	144	144	Mixed	0	0	8	0	0	1	120	120	0	0.186667	0.933333	0.28	0.16	0.12	76
Juniper_3	None	1	6	6	0	1	144	144	Clearing	0	0	13	1	0	0	30	30	0	0.3	1	0.73	0.17	0	31
Juniper_4	None	1	6	6	0	1	144	144	Conifer	0	0	20	0	1	0	70	70	0	0.206667	0.566667	0.56	0.06	0	38
Juniper_5	Black Vulture	1	2	6	1	1	71	144	Clearing	0	1	23	1	0	0	30	30	0	0.203333	0.6	0.56	0.05	0	28
Juniper_6	Black Bear	1	5	6	1	1	132	144	Conifer	0	1	6	0	1	0	20	20	0	0.256667	0.966667	0.58	0.12	0.07	9
Juniper_6	Black Bear	1	5	6	1	1	132	144	Conifer	0	1	6	0	1	0	20	20	0	0.256667	0.966667	0.58	0.12	0.07	9
Juniper_7	None	1	6	6	0	1	144	144	Conifer	0	0	16	0	1	0	50	50	0	0.243333	0.666667	0.54	0.19	0	53
Juniper_8	Black Bear	1	2	10	1	1	67	240	Mixed	0	1	10	0	1	0	110	90	20	0.113333	0.366667	0.2	0.05	0.09	88
Juniper_9	None	1	6	6	0	1	144	144	Conifer	0	0	10	0	1	0	140	140	0	0.176667	0.233333	0.33	0.1	0.1	84
Klutz	None	1	11	11	0	1	264	264	Mixed	0	0	10	0	1	0	180	130	50	0.05	0.233333	0.1	0.01	0.04	90
Pocosin_1	Black Bear	1	1	24	1	1	1	576	Hardwood	0.0555556	1	8	0	1	0	50	10	40	0.33	1	0.54	0.31	0.14	88
Pocosin_1	Black Bear	1	2	24	1	1	61	576	Hardwood	0.0555556	1	8	0	1	0	50	10	40	0.33	1	0.54	0.31	0.14	88
Pocosin_1	Black Bear	1	5	24	1	1	138	576	Hardwood	0.0555556	1	8	0	1	0	50	10	40	0.33	1	0.54	0.31	0.14	88
Pocosin_1	Black Bear	1	19	24	1	1	479	576	Hardwood	0.0555556	1	8	0	1	0	50	10	40	0.33	1	0.54	0.31	0.14	88
Pocosin_1	Black Bear	1	23	24	0	1	568	576	Hardwood	0.0555556	1	8	0	1	0	50	10	40	0.33	1	0.54	0.31	0.14	88
Pocosin_2	Black Bear	1	7	24	1	1	190	576	Hardwood	0.111111	1	10	0	0	1	100	0	100	0.24	1	0.42	0.11	0.19	77
Pocosin_2	Black Bear	1	11	24	1	1	283	576	Hardwood	0.111111	1	10	0	0	1	100	0	100	0.24	1	0.42	0.11	0.19	77
Pocosin_2	Black Bear	1	11	24	1	1	283	576	Hardwood	0.111111	1	10	0	0	1	100	0	100	0.24	1	0.42	0.11	0.19	77
Pocosin_2	Black Bear	1	11	24	1	1	283	576	Hardwood	0.111111	1	10	0	0	1	100	0	100	0.24	1	0.42	0.11	0.19	77
Pocosin_2	Black Bear	1	11	24	1	1	283	576	Hardwood	0.111111	1	10	0	0	1	100	0	100	0.24	1	0.42	0.11	0.19	77
Pocosin_2	Black Bear	1	24	24	1	1	577	576	Hardwood	0.111111	1	10	0	0	1	100	0	100	0.24	1	0.42	0.11	0.19	77
Pocosin_3	Black Bear	1	1	24	1	1	45	576	Hardwood	0.555556	1	10	0	1	0	90	0	90	0.206667	0.433333	0.3	0.15	0.17	73
Pocosin_3	Black Bear	1	2	24	1	1	65	576	Hardwood	0.555556	1	10	0	1	0	90	0	90	0.206667	0.433333	0.3	0.15	0.17	73
Pocosin_3	Bobcat	1	6	24	1	1	157	576	Hardwood	0.555556	1	10	0	1	0	90	0	90	0.206667	0.433333	0.3	0.15	0.17	73
Pocosin_3	Black Bear	1	23	24	1	1	569	576	Hardwood	0.555556	1	10	0	1	0	90	0	90	0.206667	0.433333	0.3	0.15	0.17	73
Pocosin_4	Black Bear	1	4	24	1	1	96	576	Mixed	0	1	0	0	1	0	30	0	30	0.18	0.166667	0.21	0.15	0.18	89
Rodgers_1	None	1	12	12	0	1	288	288	Mixed	0	0	12	0	1	0	240	50	190	0.0466667	0.1	0.14	0	0	80
Rodgers_2	None	1	12	12	0	1	288	288	Hardwood	0	0	10	0	1	0	150	0	150	0.173333	0.333333	0.38	0.09	0.01	20
Rodgers_3	None	1	12	12	0	1	288	288	Clearing	0	0	14	1	0	0	70	0	70	0.123333	0.366667	0.28	0.05	0.07	90
swillings_1	None	1	13	13	0	1	312	312	Mixed	0	0	8	0	0	1	230	160	70	0.14	0.8	0.34	0.05	0.03	20
Swillings_2	Coyote	1	1	13	0	1	7	312	Mixed	0	1	10	1	0	0	220	200	20	0.0533333	0.133333	0.07	0.01	0.08	90
Swillings_2	Black Vulture	1	1	13	0	1	20	312	Mixed	0	1	10	1	0	0	220	200	20	0.0533333	0.133333	0.07	0.01	0.08	90
Turnbull1	None	1	7	7	0	1	168	168	Clearing	0	0	14	1	0	0	0	0	0	0.0533333	0.133333	0.07	0.01	0.08	0
Turnbull2	None	1	7	7	0	1	168	168	Hardwood	0	0	22	0	1	0	60	0	60	0.186667	0.566667	0.49	0.05	0.02	81
Turnbull3	None	1	7	7	0	1	168	168	Clearing	0	0	28	1	0	0	40	40	0	0.17	0.833333	0.47	0.04	0	34
Turnbull4	None	1	7	7	0	1	168	168	Clearing	0	0	10	1	0	0	0	0	0	0.08	0.0666667	0.22	0.02	0	0
Turnbull5	None	1	7	7	0	1	168	168	Conifer	0	0	20	0	0	1	70	70	0	0.113333	0.733333	0.29	0.04	0.01	65
Turnbull6	None	1	7	7	0	1	168	168	Clearing	0	0	25	1	0	0	20	0	20	0.02	0.0666667	0.06	0	0	0
Turnbull7	None	1	7	7	0	1	168	168	Conifer	0	0	14	0	0	1	30	30	0	0.166667	1.06667	0.49	0.01	0	11
Walake1	None	1	10	10	0	1	240	240	Mixed	0.0833333	0	9	0	0	1	80	20	60	0.136667	0.566667	0.39	0.02	0	85
Walake2	None	1	10	10	0	1	240	240	Hardwood	0.0833333	0	10	0	1	0	90	0	90	0.183333	0.666667	0.38	0.11	0.06	96
Walton1	None	1	11	11	0	1	264	264	Conifer	0	0	9	0	1	0	150	150	0	0.183333	0.333333	0.28	0.1	0.17	73
Walton2	None	1	11	11	0	1	264	264	Conifer	0	0	8	0	0	1	70	70	0	0.09	0.266667	0.11	0	0.16	51
Walton3	None	1	11	11	0	1	264	264	Conifer	0	0	3	0	1	0	140	120	20	0.223333	0.733333	0.46	0.13	0.08	65
Walton4	None	1	11	11	0	1	264	264	Conifer	0	0	10	1	0	0	40	40	0	0.0766667	0.4	0.22	0.01	0	26
Walton5	None	1	11	11	0	1	264	264	Mixed	0	0	6	0	1	0	90	20	70	0.173333	0.833333	0.36	0.07	0.09	82
Wells_1	None	1	16	16	0	1	384	384	Mixed	0.25	0	7	0	1	0	100	20	80	0.106667	0.3	0.15	0.11	0.06	90
Wesley_1	Coyote	1	4	12	1	1	100	288	Hardwood	0	1	8	0	1	0	150	0	150	0.256667	0.633333	0.15	0.23	0.39	76
Wesley_1	Coyote	1	4	12	1	1	102	288	Hardwood	0	1	8	0	1	0	150	0	150	0.256667	0.633333	0.15	0.23	0.39	76
Wesley_2	None	1	13	13	0	1	312	312	Clearing	0	0	10	1	0	0	210	210	0	0.15	0.366667	0.38	0.04	0.04	85
Wesley_3	None	1	13	13	0	1	312	312	Conifer	0.142857	0	12	0	0	1	140	130	10	0.06	0.2	0.08	0	0.1	40
Wright_1	Coyote	1	13	15	1	1	322	360	Conifer	0	1	10	0	0	1	40	40	0	0.196667	0.7	0.48	0.09	0.02	46
Wright_2	Coyote	1	12	15	1	1	299	360	Conifer	0	1	8	0	0	1	90	90	0	0.173333	0.333333	0.15	0.16	0.21	30
Wright_2	Coyote	1	12	15	0	1	299	360	Conifer	0	1	8	0	0	1	90	90	0	0.173333	0.333333	0.15	0.16	0.21	30
Wright_3	Coyote	1	7	15	1	1	185	360	Mixed	0.0357143	1	12	0	1	0	100	80	20	0.13	0.233333	0.23	0.06	0.1	88
Wright_3	Coyote	1	13	15	1	1	330	360	Mixed	0.0357143	1	12	0	1	0	100	80	20	0.13	0.233333	0.23	0.06	0.1	88
